# Supplementary material for: Results of Behavioral Evaluations Predict Length of Stay for Shelter Dogs
Source: Animals (Basel). 2021 Nov 16;11(11):3272. doi: 10.3390/ani11113272 (PMC8614362; doi:10.3390/ani11113272)
Supplement: Supplementary file 1 [file animals-11-03272-s001.zip]

Archive with 1 entries (1 files):
- animals-1428063-supplementary.xlsx
