# Supplementary material for: Results of Behavioral Evaluations Predict Length of Stay for Shelter Dogs
Source: Animals (Basel). 2021 Nov 16;11(11):3272. doi: 10.3390/ani11113272 (PMC8614362; doi:10.3390/ani11113272)
Supplement: Supplementary file 1 [file animals-11-03272-s001.zip › animals-1428063-supplementary.xlsx]

## Sheet: Complete data file including do
Name of dog	Identification Number	Location (0=Shelter; 1=Foster); exclude fosters from analyses	Length of Stay (days)	Returned to shelter after adoption? (0=no; 1=yes)	Source (1=Owned; 3=Seized; 4=Stray; 5=Transfer)	Sex (0=female; 1=male)	Reproductive Status (1=intact; 2=spay/neut)	Age class (1=juvenile; 2=adult; 3=senior)	Size class (1=small; 2=medium; 3=large); juveniles excluded from analyses	Cage Presentation Confrontational subtest (0=no dangerous behavior; 2= dangerous behavior)	Cage Presentation Friendly subtest (0=no dangerous behav; 2= dangerous behavior)	Sociability Stand and Ignore subtest (0=no concerning behavior; 1=concerning behavior)	Sociability Three strokes subtest (0=no concerning behavior; 1=concerning behavior)	Sociability Sit and Ignore subtest (0=no concerning behavior; 1=concerning behavior)	Sociability Pet and Talk subtest (0=no concerning behavior; 1=concerning behavior)	Teeth Exam (0=no concerning behavior; 1=concerning behavior; 2=dangerous behavior)	Handling Test (0= no concerning behavior; 1= concerning behavior; 2=dangerous behavior)	Arousal Test (0=no concerning behavior; 1=concerning behavior; 2=dangerous behavior)	Level of Food Guarding (0=none; 1=mild to moderate; 2=severe)	Stranger Test (0=no concerning behavior; 1= concerning behavior; 2=dangerous behavior)	Dog-to-Dog Seeing subtest (0=no concerning behavior; 1=concerning behavior)	Dog-to-Dog Meeting subtest (0=no concerning behavior; 1=concerning behavior; 2=dangerous behavior)
Roscoe	18013	0	30.1	1	1	1	2	2	3	0	0	0	0	0	0	0	1	1	1	0	0	0
Maizey	17280	0	7.3	0	1	0	1	2	1	0	0	1	0	0	0	0	0	0	0	0	0	0
Melo	17304	0	30.1	0	1	1	1	2	3	0	0	1	0	1	0	0	0	0	0	0	0	0
Daisy	17311	0	17.1	0	1	0	1	1	2	0	0	0	0	0	0	0	0	0	0	0	0	0
Topher	18199	0	25.1	1	1	1	2	3	1	0	0	1	0	0	0	0	0	0	0	0	0	0
Jack	18377	0	7.1	1	5	1	2	2	1	0	0	0	0	1	0	0	1	0	0	0	1	0
Carter	17218	0	128	1	4	1	1	2	3	0	0	0	0	0	0	0	0	0	0	0	0	0
Katrina	17639	0	7.1	1	4	0	1	2	2	0	0	0	0	0	0	0	0	0	0	0	0	1
Bandit	17202	0	7	0	1	1	1	2	1	0	0	1	0	0	0	0	0	0	0	0	1	0
Gonzo	17279	0	11.4	0	1	1	2	2	1	0	0	0	0	0	0	0	0	0	0	0	0	0
James	17344	0	46.9	0	1	1	1	1	2	0	0	0	0	0	0	0	1	0	0	0	0	0
Boog	17841	0	39.2	1	1	1	1	1	2	0	0	1	1	1	1	1	2	0	1	0	0	0
Humphrey	17430	0	37.2	1	1	1	1	3	1	0	0	1	0	0	0	0	0	0	1	1	0	0
Raul	17536	0	41.2	0	1	1	2	2	2	0	0	0	0	0	0	0	0	0	0	0	0	0
Max Tiny Dog	17616	0	12.9	0	1	1	1	1	2	0	0	1	0	0	0	0	1	1	1	0	0	0
Darla	18206	0	32	1	5	0	2	2	1	0	0	0	0	0	0	0	0	0	2	0	0	0
Poppy Seed Beagle	17817	0	9	0	1	1	1	2	1	0	0	1	0	0	0	0	0	0	1	0	0	0
Gerta	18502	0	16.2	1	1	0	1	2	2	0	0	1	0	1	0	0	0	0	0	0	0	0
Sky	17942	0	17.1	0	1	0	1	2	2	0	0	1	0	0	0	0	0	0	0	0	0	0
Daisy	18017	0	10.1	0	1	0	1	2	2	0	0	0	0	0	0	0	0	0	1	0	0	0
Charlotte	18347	0	15	1	5	0	1	2	2	0	0	1	0	1	0	0	0	0	0	0	0	0
Henry Joseph	18074	0	24.1	0	1	1	2	3	1	0	0	0	0	0	0	0	0	0	2	0	0	1
Yukon	18735	0	50.1	1	4	1	1	2	3	0	0	1	0	0	0	1	2	0	2	0	0	0
Mickey	18087	0	10.9	0	1	0	1	1	3	0	0	1	1	0	0	0	0	0	0	0	0	0
Kiko	18111	0	37.5	0	4	0	1	2	3	0	0	0	0	0	0	0	0	0	1	1	0	0
Leigh	18256	0	24.9	1	5	0	1	2	2	0	0	1	0	0	0	0	0	0	0	0	0	0
Rocky	18165	0	6.9	0	1	1	1	2	3	0	0	1	1	0	0	0	0	0	0	0	0	0
Marcy	18180	0	8.1	0	1	0	1	2	3	0	0	1	0	0	0	0	0	0	0	0	0	0
Roscoe	18328	0	17.1	1	1	1	1	3	3	2	2	0	0	0	0	0	0	0	1	0	0	0
Buddy	18339	0	13	0	5	1	1	1	1	0	0	0	0	0	0	0	0	0	0	0	0	0
Ruger	18389	0	9	0	1	1	2	1	2	0	0	1	0	0	0	0	1	0	0	0	0	0
Klingon AKA Diane	22681	0	8.9	1	5	0	2	2	2	0	0	0	0	0	0	0	0	0	1	0	0	1
Nina	18556	0	9.1	0	1	0	2	2	2	0	0	0	0	0	0	0	0	0	1	0	0	0
Noodle	18557	0	15	0	1	0	2	2	1	0	0	1	0	0	0	0	0	0	1	0	0	0
Scooters AKA Summer	18598	0	6.9	1	1	0	2	2	1	0	0	0	0	0	0	2	0	0	0	0	0	0
Pokey	19010	0	42.2	1	5	0	2	3	1	0	0	1	0	1	0	0	0	0	1	0	0	0
Sam	18729	0	21	0	1	1	1	1	2	0	0	1	0	0	0	1	2	0	0	0	0	0
King	18820	0	45	1	1	1	1	2	3	0	0	0	0	1	0	0	1	0	2	0	0	0
Athena	18925	0	22.3	0	5	0	1	1	2	0	0	1	0	1	0	0	0	0	0	0	0	0
Emmett	18955	0	21	0	5	1	2	2	2	0	0	0	0	0	0	0	1	0	1	0	0	0
Marmaduke	18959	0	10	0	5	1	2	2	3	0	0	1	0	0	0	0	0	0	0	0	0	0
Duke	19216	0	18	1	5	1	2	2	3	0	0	0	0	0	0	0	0	0	2	0	0	0
Allie	19051	0	14.2	0	5	0	2	1	1	0	0	1	0	0	0	0	0	0	0	0	1	1
Meeko	19060	0	35.9	0	4	1	1	1	2	0	0	1	1	0	0	0	1	0	1	0	0	0
Ray	19138	0	46.9	0	4	1	1	2	3	0	0	0	0	0	0	2	0	0	1	0	0	0
Maria	19693	0	33	1	4	0	1	2	3	0	0	0	0	0	0	2	0	0	0	0	0	0
Sandy	19442	0	7.4	1	5	0	1	1	2	0	0	0	0	0	0	0	1	0	0	0	0	0
Shane	20214	0	73	1	1	1	2	2	3	0	0	0	0	0	0	0	0	0	0	0	0	0
Delilah	19299	0	7.2	0	1	0	2	2	1	2	2	0	0	0	0	0	0	0	2	0	0	0
Maxwell	19371	0	9	0	1	1	2	2	1	0	0	0	0	0	0	0	0	0	0	0	0	0
Bingo	20192	0	43.1	1	1	1	1	1	1	2	2	0	0	0	0	2	1	0	0	2	0	0
Wylie	19945	0	12	1	1	1	1	1	2	0	0	0	0	0	0	0	1	1	0	0	0	1
Pupperoni	19493	0	59.3	0	1	1	1	2	2	0	0	1	0	1	0	0	0	0	0	0	0	1
Beka	19525	0	50.1	0	4	0	1	1	2	0	0	1	0	1	0	0	0	0	0	0	0	1
Bella	19547	0	30.8	0	1	0	1	1	2	2	0	1	0	0	0	0	0	0	0	1	0	0
Spencer	19551	0	50.3	0	5	1	2	1	1	0	0	0	0	0	0	0	0	0	0	0	0	0
Mason	19552	0	79.5	0	5	1	2	2	2	0	0	0	0	0	0	0	0	0	0	0	0	0
Spunky	19553	0	18.2	0	5	0	2	2	1	0	0	0	0	1	0	0	0	0	0	0	0	0
Smokey	19578	0	27	0	1	1	1	2	2	0	0	0	0	0	0	0	0	0	0	0	0	0
Lux	22082	0	18	1	1	0	1	2	3	0	0	1	0	0	0	0	0	0	0	0	0	0
Penelope	19747	0	8	0	3	0	1	2	2	0	0	0	0	1	0	0	0	0	1	0	0	0
Fiona	19749	0	7	0	3	0	1	2	2	0	0	0	0	0	0	0	0	0	1	0	0	0
Aidan	19754	0	9.1	0	3	1	1	2	2	0	0	0	1	0	0	0	0	0	1	0	0	0
Meghan	19756	0	8.9	0	3	0	1	2	1	0	0	0	0	0	0	0	0	0	0	0	0	0
Bramble	19977	0	2.1	0	3	0	1	1	2	0	0	1	0	0	0	0	0	0	0	0	0	0
Willis	19740	0	23.3	0	5	1	1	2	2	2	0	0	0	0	0	0	0	0	0	0	0	0
Hyde	19984	0	21	1	4	1	2	2	2	0	0	0	0	0	0	0	1	0	0	0	0	0
Chloe	19836	0	5.2	0	1	0	1	1	1	0	0	0	0	0	0	0	0	0	0	0	0	0
Max	19804	0	13.8	0	4	1	1	2	1	0	0	1	0	0	0	0	0	0	1	0	0	0
Plinko	21301	0	6	1	1	0	2	2	2	0	0	1	0	0	0	0	0	0	0	2	0	0
Aaron	19866	0	8.7	0	4	1	1	1	2	0	0	1	0	0	0	0	0	0	0	0	0	0
Harper	19895	0	9.1	0	5	0	2	2	3	0	0	0	0	0	0	0	0	0	0	0	0	0
Holly	19905	0	15.3	0	5	0	1	2	2	0	0	0	0	0	0	0	0	0	0	0	0	0
Honey Bee	19963	0	13.5	0	5	0	2	2	1	0	0	0	1	0	0	0	0	0	0	0	0	0
Charlie	20045	0	8.2	0	5	1	1	2	1	0	0	0	0	0	0	0	0	0	1	0	0	0
Fern	20164	0	17.9	1	5	0	1	1	1	0	0	1	0	1	0	0	0	0	1	0	1	1
Shep	20330	0	13.1	1	5	1	1	1	2	0	0	0	0	1	1	0	1	0	0	0	1	0
Daisy	20074	0	28.8	0	5	0	1	2	2	0	0	1	0	1	0	0	0	0	1	0	1	2
Eliza	20130	0	19.8	0	4	0	1	2	3	0	0	1	0	0	0	0	0	0	1	0	0	0
Fleet Wood	20146	1	186.2	0	5	1	1	2	3	0	0	0	0	0	0	0	2	0	1	0	0	0
L Bee	20147	0	14	0	1	0	1	3	3	0	0	1	0	1	0	0	0	0	0	0	0	0
Roxie	20223	0	10.9	0	1	0	2	2	1	0	0	0	0	1	0	0	0	0	1	1	0	0
Cocoa	20255	0	4.1	0	1	1	2	2	1	0	0	0	0	0	0	0	0	0	0	1	0	0
Jasmine	20272	0	8	0	1	0	2	2	3	0	0	1	0	1	0	0	0	0	1	0	0	0
Zoey	20282	0	7	0	5	0	2	2	2	0	0	0	0	0	0	0	0	0	0	0	0	0
Sydney	20293	0	14.1	0	4	0	1	2	2	0	0	1	0	1	0	0	1	0	0	0	0	0
Larry	20342	0	6.1	0	5	1	2	2	2	0	0	0	0	0	0	0	0	0	0	0	0	1
Swiss	21046	0	38.1	1	1	1	2	2	3	0	0	0	0	0	0	0	0	0	1	0	0	2
Jax	20352	0	27	0	1	1	2	2	2	0	0	1	0	1	0	0	0	0	1	0	0	0
Rex	20389	0	19	0	1	1	1	1	2	0	0	0	0	0	0	0	0	0	0	0	0	0
Marley	20419	0	18.2	0	5	1	1	1	2	0	0	0	0	1	0	1	1	0	1	0	0	0
Daisy Mae	20505	0	115.2	0	1	0	1	2	3	0	0	1	0	0	0	0	0	0	0	0	0	0
Sailor	20834	0	7.1	1	5	1	2	1	2	0	0	1	0	0	0	0	0	0	1	0	0	0
Tally	20589	0	10.2	0	1	0	2	2	3	0	0	0	0	0	0	0	0	0	1	0	0	0
Pearl	20707	0	11.4	0	5	0	2	2	2	0	0	0	0	0	0	0	0	0	0	0	0	0
Quinn	20738	0	9.5	0	5	0	2	1	2	0	0	0	0	0	0	0	0	0	0	0	0	0
Archie	20762	0	70.1	0	4	1	1	2	2	0	0	0	0	0	0	0	0	0	0	0	0	0
Walnut	20832	0	17.3	0	5	1	2	2	1	0	0	1	1	1	0	0	0	0	0	0	0	0
Jasper	20917	0	28.3	0	1	1	1	2	2	0	0	0	0	0	0	0	1	0	1	0	0	0
Merle	20974	0	22.1	0	4	1	1	2	2	0	0	0	0	1	0	0	1	0	0	0	0	0
Cassidy	20996	0	27.6	0	5	0	1	1	1	0	0	1	0	0	0	0	1	1	2	0	0	0
Honey	21772	0	11.1	1	1	0	2	3	3	0	0	0	0	1	0	0	0	0	0	0	0	0
Willa	21138	0	6.4	0	5	0	1	2	2	0	0	0	0	0	0	0	0	0	0	0	0	0
Mochi	22202	0	28	1	1	1	1	3	1	0	0	1	0	0	0	0	0	0	2	0	0	0
Dani	22007	0	8.1	1	1	0	2	2	3	0	0	1	1	1	0	0	0	0	0	0	0	0
Nikov	22195	0	91	1	1	1	1	3	3	0	0	1	0	0	0	0	0	0	2	0	0	0
Gus Gus	21530	0	10.3	1	5	1	1	2	3	0	0	0	0	0	0	0	0	0	0	0	0	1
Chocolate	22220	0	11.9	1	1	1	1	2	1	0	0	0	0	0	0	0	0	0	1	0	0	1
Jimmy Carter	21347	0	14.6	0	4	1	1	2	3	0	0	1	1	1	0	0	0	0	0	0	0	0
Buck	21755	0	21.1	1	1	1	2	2	3	0	0	1	0	0	0	0	1	0	1	0	0	1
Burger	23003	0	39.1	1	1	1	1	2	3	0	0	1	0	0	0	0	0	0	2	0	0	0
Miss Norbury	21574	0	60.6	0	4	0	1	2	2	0	0	0	0	0	0	0	0	0	2	0	0	0
Bucky	22198	0	25	1	1	1	2	2	3	0	0	0	0	1	0	0	0	0	0	0	0	0
Chorey	21644	0	10.9	0	5	1	2	2	1	0	0	0	0	0	0	0	0	0	1	0	0	0
Holly	21653	0	18	0	1	0	2	2	2	0	0	0	0	1	0	0	1	0	1	0	0	0
Kira Belle	21853	0	10	1	4	0	1	2	2	0	0	0	0	1	0	0	0	0	0	0	0	0
Kringle	21801	0	16	0	3	1	1	2	2	0	0	0	0	0	0	0	0	0	1	0	0	1
Anastasia	21709	0	17.1	0	4	0	1	2	2	0	0	0	0	0	0	0	0	0	0	0	0	1
Princess	21789	0	47	0	1	0	1	2	2	0	0	0	0	0	0	0	0	0	0	0	0	0
Nala	21922	0	3	0	1	0	2	1	2	0	0	0	0	1	0	0	0	0	0	0	0	0
Andie	22019	0	7.9	1	1	0	1	2	2	0	0	0	0	0	0	0	0	0	0	0	0	0
Bella	21944	0	4	0	1	0	1	1	3	0	0	0	0	0	0	0	0	0	1	0	0	0
Tag	22081	0	6.5	1	5	1	1	1	1	0	0	0	0	0	0	0	0	0	0	0	0	0
Patrick	21964	0	11.9	0	5	1	1	1	2	0	0	0	0	0	0	0	1	0	0	0	0	0
JoJo	21972	0	11	0	1	0	1	2	1	2	2	1	1	0	0	0	2	0	1	0	0	0
Ruben	21996	0	13	1	4	1	1	2	3	2	0	0	0	0	0	0	0	0	0	0	0	0
Billy	22004	0	11	0	5	1	2	2	3	0	0	0	0	0	0	0	0	0	0	0	0	0
Sally Yates	22005	0	12	0	5	0	2	2	1	0	0	0	0	0	0	0	0	0	0	0	0	0
Laci	22087	0	8.8	1	5	0	2	2	2	0	0	1	0	0	0	0	0	0	0	0	0	1
Jacalyn	22050	0	5.9	1	5	0	1	1	1	0	0	0	0	0	0	0	0	0	0	0	0	0
Sparkle	22035	0	8.8	0	5	0	1	1	1	0	0	1	0	1	0	0	1	0	0	0	0	0
Greta	22036	0	15.6	0	5	0	2	3	3	0	0	1	0	0	0	0	1	0	1	0	0	0
Purdy	22040	0	14.1	0	1	0	1	1	2	0	0	0	0	0	0	0	0	0	0	0	0	0
Jax	22098	0	7.9	0	1	1	1	1	2	0	0	0	0	0	0	0	0	0	0	0	0	0
Huey	22127	0	17.1	0	5	1	1	3	1	0	0	0	0	0	0	0	0	0	0	0	0	0
Pippi	22144	0	9	0	1	0	1	1	2	0	0	1	0	1	0	0	0	0	0	0	0	0
Kylo	22233	0	10	0	1	1	1	2	2	0	0	0	0	0	0	0	0	0	0	0	0	0
Riley	22244	0	37.8	0	1	1	2	2	2	0	0	0	0	0	0	0	0	0	0	0	0	0
Jack	22245	0	15.1	0	1	1	2	3	1	0	0	0	0	0	0	0	1	0	1	0	0	0
Teddy	22318	0	13.2	0	1	1	2	3	2	0	0	1	0	0	0	0	0	0	1	0	0	0
Junior	22524	0	24.9	1	1	1	1	2	1	0	0	1	0	0	0	0	0	0	1	0	0	0
Wesley	22353	0	16.1	0	5	1	2	2	1	0	0	1	0	0	0	0	0	0	1	0	0	0
Sully	22354	0	9.1	0	1	1	1	2	3	0	0	0	0	1	0	0	0	0	0	0	0	0
Buster	22431	0	11.1	0	3	1	1	2	2	0	0	0	0	0	0	0	0	0	0	0	0	0
Rutherford	22501	0	45.1	0	4	1	1	2	2	0	0	0	0	0	0	0	0	0	0	0	0	0
Cody	22573	0	7	0	1	1	2	2	3	0	0	1	0	0	0	0	0	0	0	0	0	0
Athena	22575	0	14.9	0	1	0	2	2	3	0	0	0	0	0	0	0	1	0	1	0	0	0
Gypsy	22582	0	39	0	1	0	2	2	2	0	0	1	0	0	0	0	0	0	1	0	0	1
Lucy	22724	0	8	0	1	0	1	2	1	0	0	0	0	1	0	0	0	0	0	1	0	0
Shep	22738	0	16.7	0	4	1	1	2	2	0	0	1	0	0	0	0	0	0	1	0	0	0
Franklin	22755	0	36.2	0	5	1	1	2	1	0	0	1	0	0	0	0	0	0	1	0	0	0
Saoirse	22792	0	12.2	0	4	0	1	3	1	0	0	0	0	0	0	0	0	0	0	0	0	0
Kita	22771	0	91.9	0	1	0	2	2	2	0	0	0	0	0	0	0	0	0	0	0	0	0
Bailey	22899	0	4.2	0	1	1	2	2	2	0	0	0	0	0	0	0	0	0	0	0	0	0
Molly	22988	0	11.2	0	1	0	2	2	3	2	2	1	0	1	0	0	0	0	1	1	1	0
Elsie	23014	0	13.1	0	1	0	1	2	1	0	0	0	0	0	0	0	0	0	0	0	0	0
Marty	17425	0	13.3	0	1	1	1	2	1	0	0	0	0	0	0	0	0	0	1	0	0	0
Maggie	17200	0	9.1	0	1	0	1	2	1	0	0	1	0	0	0	0	0	0	1	0	0	0
Jake	17203	0	16.2	0	1	1	1	2	1	0	0	1	0	0	0	0	0	0	0	0	1	0
Roxie	17204	0	7.1	0	1	0	1	2	1	0	0	1	0	0	0	0	0	0	0	0	0	0
Bruno	17201	0	7.2	0	1	1	1	2	1	0	0	1	0	1	1	0	0	0	0	0	0	0
Sebastian	17205	0	30.2	0	1	1	2	2	3	0	0	0	0	0	0	0	0	0	1	0	0	0
Gialla	17206	0	16	0	1	0	1	2	3	0	0	0	0	0	0	0	0	0	0	0	0	1
Matilda	17524	0	9	0	1	0	2	2	2	0	0	1	0	0	0	0	0	0	1	0	0	0
Muffin	17533	0	16.1	0	1	0	2	2	1	0	0	0	0	0	0	0	0	0	0	0	0	0
Elsa	17572	0	9.9	0	1	0	1	2	2	0	0	0	0	0	0	0	0	0	0	0	0	0
Ana	17573	0	8.8	0	1	0	1	2	2	0	0	0	0	1	0	0	0	0	0	0	0	0
Daisy	17592	0	12.1	0	1	0	2	2	3	0	0	1	0	0	0	0	1	0	0	0	0	0
Buddy	17617	0	7	0	1	1	2	1	3	0	0	1	0	0	0	0	0	0	0	0	0	0
Rambo	17627	0	9.9	0	1	1	1	1	2	0	0	0	0	0	0	0	0	0	0	0	0	0
Jewel	17640	0	17.9	0	1	0	2	2	2	0	0	1	1	0	1	0	1	0	0	0	0	1
Sadie	17677	0	28	0	1	0	2	3	2	0	0	1	0	0	0	0	0	0	0	0	0	0
Chloe	17678	0	4.9	0	1	0	2	2	3	0	0	0	0	0	0	0	0	0	0	0	0	0
Smitty	17700	0	7	0	1	1	1	1	2	0	0	1	1	0	0	0	0	0	0	0	0	0
Teddy	17712	0	29.1	0	1	1	2	3	1	0	0	1	0	0	0	0	0	0	0	0	0	0
Duke	17727	0	24.2	0	1	1	1	3	3	0	0	1	0	0	0	0	0	0	0	0	0	0
Brutus	17732	0	14.2	0	1	1	1	2	3	0	0	0	0	0	0	0	0	0	0	0	0	1
Chloe	17737	0	9.9	0	1	0	2	2	1	0	0	1	0	0	0	0	0	0	0	0	0	0
Charlotte	22061	0	15	1	1	0	1	2	3	0	0	0	1	0	0	0	0	0	0	0	0	0
Bubba	17789	0	28.1	0	1	1	1	2	2	0	0	1	0	1	0	0	0	0	0	0	0	0
Jack	17820	0	15	0	1	1	1	2	3	2	2	0	0	0	0	0	1	0	0	0	0	1
Daisy	17838	0	14.2	0	1	0	2	3	3	0	0	0	0	0	0	0	0	0	0	0	0	0
Maybeline	17860	0	8.9	0	1	0	1	1		0	0	0	0	0	0	0	0	0	0	0	0	0
Parker	17882	0	12.3	0	1	0	2	2	2	0	0	0	0	0	0	0	0	1	0	0	0	0
Sunshine	17899	0	7.3	0	1	0	2	3	3	0	0	0	0	0	0	0	0	0	0	0	0	0
Lilly Bell	17900	0	10.3	0	1	0	2	3	1	0	0	0	0	0	0	0	0	0	0	0	0	0
Lexi	17901	0	16.9	0	1	0	1	3	1	0	0	0	0	0	0	0	0	0	0	0	0	0
Bell	17902	0	17	0	1	0	1	2	1	0	0	0	0	0	0	0	0	0	0	0	0	0
Tinker	17903	0	11	0	1	0	1	2	1	0	0	1	0	0	0	0	0	0	0	0	0	0
Gillian	17926	0	17	0	1	0	1	2	1	0	0	0	0	0	0	0	0	0	0	0	0	0
Josephine	17927	0	15.3	0	1	0	1	2	1	0	0	1	0	1	1	0	0	0	0	0	0	0
Rocky	17930	0	16.2	0	1	1	2	2	2	0	0	1	0	0	0	0	0	0	0	0	0	0
Bandit	17945	0	71	0	1	1	1	1	2	0	0	1	0	0	0	0	0	0	0	0	0	0
Sophie	17987	0	7.1	0	1	0	1	2	2	0	0	0	0	0	0	0	0	0	0	0	0	0
Harriett	18006	0	56.3	0	1	0	2	3	3	0	0	1	0	1	0	0	0	0	0	0	0	0
Daisy	18017	0	10.1	0	1	0	1	2	2	0	0	1	0	0	0	0	0	0	0	0	0	0
Jean Luc	18029	0	56.6	0	1	1	1	2	2	2	0	1	0	1	0	0	0	0	1	0	0	0
Dexter	18049	0	27	0	1	1	1	2	3	0	0	1	0	1	0	0	1	0	0	0	0	0
Sabrina	18085	0	57.1	0	1	0	1	2	2	0	0	1	0	0	0	0	2	0	0	0	0	1
Izzy	18382	0	11	1	1	0	2	2	3	0	0	1	0	0	0	0	0	0	0	0	0	0
Casper	18195	0	7.1	0	1	1	1	2	1	2	2	1	0	0	0	0	1	0	0	0	0	0
Delilah	18236	0	11	0	1	0	1	2	2	2	2	0	1	0	0	0	0	0	0	0	0	0
Charles	18244	0	9	0	1	1	2	2	2	0	0	0	0	0	0	0	0	0	0	0	0	0
Daisy	18245	0	11.2	0	1	0	1	2	1	0	0	0	0	0	0	0	0	0	0	0	0	0
Pansy	18316	0	7	1	1	0	1	2	1	0	0	0	0	0	0	0	0	0	0	0	0	0
Fred	18475	0	21.9	1	5	1	1	2	1	0	0	0	0	0	0	0	0	0	0	0	0	1
Dozer	18291	0	58	0	1	1	1	2	2	0	0	0	0	0	0	0	1	0	0	0	0	0
Gracie	18304	0	6.9	0	1	0	1	1	2	0	0	0	0	0	0	0	0	0	0	0	0	0
Kesey	20271	0	8.9	1	1	1	2	2	2	0	0	1	1	0	0	0	1	0	0	0	0	0
Jep	18375	0	10.3	0	1	1	2	2	3	0	0	1	0	1	0	0	0	0	0	0	0	0
Greg	18374	0	9.8	0	1	1	2	1	2	0	0	0	0	0	0	1	1	0	0	0	0	0
Gracie	18390	0	16.1	0	1	0	2	3	1	0	0	0	0	0	0	0	0	0	0	0	0	0
Pugsly	18395	0	8	0	1	1	2	2	2	0	0	0	0	0	0	0	0	0	0	0	0	0
Marley	18405	1	31	0	1	1	1	3	1	0	0	1	0	0	0	0	0	0	0	0	0	0
King	18431	0	13	0	1	1	1	2	1	0	0	1	0	0	0	0	0	0	0	0	0	0
Bugger	18432	0	9	0	1	1	1	2	1	0	0	1	0	0	0	0	0	0	0	0	0	0
Bo	18441	0	12	0	1	1	2	2	2	0	0	0	0	0	0	0	0	0	0	0	0	0
George	18450	0	9.1	0	1	1	1	2	2	0	0	1	0	0	0	0	0	0	0	0	0	0
Bella	18498	0	1.9	0	1	0	2	2	1	0	0	1	0	1	1	0	0	0	0	0	0	0
Keeba	18538	0	19.1	0	1	1	2	3	2	0	0	0	0	1	0	0	0	0	0	0	0	0
Allie	18596	0	8.1	0	1	0	2	3	2	0	0	1	0	0	0	0	0	0	0	0	0	0
Princess Jewel	18632	0	10.2	0	1	0	1	3	3	2	0	1	0	1	0	0	1	0	0	0	0	0
Avery	18913	0	9.8	1	1	1	1	2	3	0	0	0	1	0	0	0	0	0	0	0	0	0
Willow Louise	18761	0	19.1	0	1	0	2	2	2	0	0	1	1	0	0	0	0	0	0	0	0	0
Gizmo	18818	0	43.2	0	1	1	2	3	1	0	0	1	1	1	1	0	0	0	0	0	0	0
Dora	18851	0	9	0	1	0	1	2	1	0	0	0	0	0	0	0	0	0	1	2	0	0
Samson	18853	0	8.4	0	1	1	2	2	3	2	2	1	0	0	0	1	0	0	0	0	0	0
Murray	18956	0	32.1	0	1	1	1	2	1	0	0	0	0	0	0	0	2	0	0	0	0	0
General	19081	0	12.3	0	1	1	1	3	2	0	0	1	0	0	0	0	0	0	0	0	0	0
Bubba	19266	0	13.9	0	1	1	1	2	3	0	0	0	0	0	0	0	0	0	0	0	0	0
Ralph	17693	0	9.9	0	5	1	1	2	3	0	0	0	0	0	0	0	0	0	0	0	0	0
Rosemary	17755	0	6.9	0	5	0	2	2	1	0	0	1	0	0	0	0	0	0	0	0	0	0
Matilda	17756	0	22.9	0	5	0	2	2	1	0	0	1	0	0	0	0	0	0	0	0	0	0
Sheila Xena	17757	0	14.1	0	5	0	2	2	1	0	0	1	0	0	0	0	0	0	1	0	0	0
Skittles	17758	0	15.1	0	5	0	2	2	1	0	0	0	0	0	0	0	0	0	0	0	0	0
Cookie	17760	0	70.1	0	5	0	2	3	1	0	0	0	0	0	0	0	0	0	0	0	0	1
Sparky Night	17761	0	40	0	5	1	2	2	1	0	0	1	1	0	0	0	0	0	2	0	0	0
Parker	18237	0	53.9	1	5	1	2	2	1	0	0	0	0	0	0	0	0	0	0	0	0	0
Eeyore	18021	1	213.8	0	5	1	2	2	1	0	0	0	0	0	0	0	0	0	0	0	0	0
Garfield	18022	1	37	0	5	1	2	3	1	0	0	0	0	0	0	0	0	0	0	0	0	0
Bilbo	18023	0	90.9	0	5	1	2	2	1	0	0	0	0	0	0	0	0	0	0	0	0	0
Ruby	18511	0	7.9	1	5	0	1	2	2	0	0	0	1	0	0	0	0	0	0	0	0	0
Jovie	18035	0	7.9	0	5	0	1	2	2	0	0	0	0	0	0	0	0	0	0	0	0	0
Silas	18036	0	24.9	0	5	1	1	2	3	0	0	0	0	0	0	0	0	0	0	0	0	0
Bonnie	18118	0	21	0	5	0	2	1	2	0	0	0	1	0	0	0	0	0	0	0	0	0
Dixie	18120	0	11	0	5	0	1	2	2	0	0	1	0	1	1	0	0	0	0	0	0	0
Ranger	18123	0	14.9	0	5	1	1	2	1	0	0	1	0	1	1	0	0	0	0	0	0	0
Maggie Mae	18125	0	21	0	5	0	1	2	3	0	0	0	0	0	0	0	0	0	0	0	0	0
Joe	18129	0	17	0	5	1	1	2	3	0	0	1	1	0	0	0	0	0	0	0	0	0
Skye	18126	0	10	0	5	0	1	2	2	0	0	0	0	0	0	0	0	0	0	0	0	0
Creede	18127	0	16.8	0	5	0	1	2	2	0	0	0	0	0	0	0	0	0	0	0	0	0
Joe DiMaggio	18191	0	7	0	5	1	2	2	1	0	0	1	0	0	0	0	0	0	0	0	0	0
Mae	18341	0	16	0	5	0	1	1	2	0	0	0	0	0	0	0	0	0	0	0	0	0
Ellie	18342	0	13.8	0	5	0	1	1	2	0	0	1	0	0	0	0	0	0	0	0	0	0
Jack	18602	0	20	1	5	1	2	2	3	0	0	0	0	0	0	0	0	0	0	0	0	0
Dolly	18813	0	9	0	5	0	1	2	2	0	0	0	0	0	0	0	0	0	0	0	0	0
Gerty	18922	0	44	0	5	0	2	3	2	0	0	0	0	0	0	0	0	0	0	0	0	0
Buddy	19003	0	14.8	0	5	1	1	1	2	0	0	0	0	0	0	0	0	0	0	0	0	0
Molly	19049	0	22.3	0	5	0	2	3	1	0	0	0	0	0	0	0	0	0	1	0	0	0
Addie	19178	0	9.2	1	5	0	2	1	1	0	0	1	0	0	0	0	0	0	0	0	0	0
Rebel	19097	0	8	0	5	0	2	1	2	0	0	0	0	1	0	0	0	0	0	0	0	0
Tonka	19139	0	11.1	0	5	1	2	1	1	0	0	0	0	0	0	0	0	0	0	0	0	0
Samantha	19183	0	9.4	0	5	0	2	1	2	0	0	0	0	0	0	0	0	0	0	0	0	0
Bailey	18577	0	6.9	1	1	0	2	2	1	0	0	1	1	0	0	2	0	0	2	0	0	1
Lee Lee	18396	0	298	1	1	0	1	2	3	0	0	0	0	0	0	0	0	0	0	0	0	0
Tatiana	18133	0	18.1	1	4	0	1	2	3	0	0	0	0	0	0	0	0	0	0	0	0	0
Buddy	18839	0	18.1	1	1	1	2	3	1	0	0	1	0	0	0	1	1	0	0	0	0	0
Blake	17235	0	15.8	0	4	1	1	2	2	0	0	1	0	0	0	0	0	0	0	0	0	1
Miel	17349	0	12.9	0	4	0	1	2	2	0	0	0	0	0	0	0	0	0	0	0	0	0
Tina	17395	0	12.1	0	4	0	1	2	1	2	2	0	0	0	0	0	0	0	0	0	0	0
Lavender	17410	0	8	0	4	0	1	1	2	0	0	0	0	0	0	0	0	0	0	0	0	0
Sasha	17642	0	23	0	4	0	1	2	3	0	0	0	0	0	0	0	0	0	0	0	0	1
Jack	17799	0	46.5	0	4	1	1	2	3	0	0	1	0	0	0	0	0	0	0	0	0	1
Jax	17198	0	11	0	1	1	2	2	2	0	0	0	0	0	0	0	0	0	0	0	0	0
Mina	17846	0	18	0	4	0	1	2	2	0	0	1	0	0	0	0	0	0	0	1	0	0
Micky	17951	0	12	0	4	1	1	2	1	0	0	1	0	0	0	0	0	0	0	0	0	0
Fiona	19677	0	26.7	1	4	0	1	2	2	0	0	1	0	1	0	0	0	0	0	0	0	0
Edith	18392	0	24.9	0	4	0	1	2	2	0	0	1	0	1	0	0	1	0	1	0	0	0
Luis	18445	0	16	0	4	1	1	2	3	0	0	0	0	0	0	0	0	0	0	0	0	0
Glenda	18496	0	28.1	0	4	0	1	2	2	0	0	1	0	0	0	2	1	0	0	0	0	0
Sunny	18603	0	11.1	0	4	1	1	2	1	0	0	0	0	1	0	0	0	0	1	1	0	0
Edward	18799	0	18	0	4	1	1	3	3	2	2	1	0	0	0	0	0	0	0	0	0	0
Kayla	18857	0	13.1	0	4	0	2	2	2	0	0	1	0	1	0	0	0	0	0	0	0	0
Anabelle	18892	0	21	0	4	0	1	2	3	0	0	0	0	0	0	1	1	0	0	0	0	0
Mr Beefy	19102	0	31.2	0	4	1	2	2	3	0	0	0	0	0	0	0	0	0	0	0	0	0
Patty Mayonnaise	19036	0	59.2	0	4	0	1	2	1	0	0	1	0	0	0	2	1	0	1	0	0	1
Justice	19291	0	18	0	1	0	1	2	3	0	0	0	0	1	0	0	0	0	0	0	0	0
Rocky	20915	0	52	1	1	1	1	2	1	0	0	0	0	0	0	0	0	0	0	0	0	0
Roxie	19305	0	9	0	1	0	1	1	3	0	0	0	0	0	0	0	0	0	0	0	0	0
Bodie	19323	0	7	0	1	1	2	2	1	0	0	1	0	0	0	0	0	0	0	0	0	0
Bruiser	19388	0	21.2	0	1	1	1	2	1	0	0	0	0	0	0	0	1	0	0	0	0	0
Buddy	19390	0	26	0	1	1	2	3	2	0	0	1	1	1	1	2	2	0	0	0	0	0
Molly	19464	1	32	0	1	0	2	3	1	0	0	0	0	0	0	0	0	0	0	0	0	0
Hunter	19772	0	30.1	1	1	1	1	2	3	0	0	0	0	0	0	0	1	0	0	0	0	0
Finn	19487	0	23.1	0	1	1	1	2	2	0	0	1	1	0	0	0	0	0	0	0	1	1
Foxie	19545	1	28	0	1	0	2	3	2	0	0	1	1	1	0	1	1	0	0	0	0	0
Charlie	19565	0	12.1	0	1	1	1	1	1	0	0	1	0	1	0	0	2	0	0	0	0	0
Lewie	19573	0	18.1	0	1	1	2	2	3	0	0	0	0	0	0	0	0	0	0	0	0	0
Pepper	19642	0	7.1	0	1	1	2	2	2	0	0	0	0	0	0	0	0	0	1	0	0	0
Malakai	19679	0	52	1	1	1	1	2	3	0	0	1	0	1	0	0	0	0	0	0	0	1
Bristol	19682	0	44	0	1	0	2	2	2	0	0	0	0	0	0	0	1	0	0	0	0	1
Izzi	19700	0	13.1	0	1	0	1	2	3	0	0	0	0	0	0	0	0	0	0	0	0	1
Eamon	19746	0	14.8	0	3	1	1	2	3	0	0	0	0	0	0	0	1	0	0	0	0	0
Declan	19748	0	9	0	3	1	1	2	2	0	0	1	0	0	0	0	0	0	0	0	0	0
Siobhan	19752	0	29.1	0	3	0	1	3	1	0	0	1	0	0	0	0	0	0	1	0	0	0
Seamus	19755	0	8	0	3	1	1	2	2	0	0	0	0	0	0	0	0	0	0	0	0	0
Jessalyn	19758	0	7.9	0	3	0	2	2	1	0	0	0	0	0	0	0	0	0	0	0	0	0
Ciroc	19797	0	19.3	0	3	1	2	2	2	0	0	0	0	0	0	0	0	0	0	0	0	0
Nae Nae	19833	0	12.6	0	3	0	1	2	2	0	0	1	0	1	0	0	0	0	0	0	0	0
Jackson	19814	0	9.7	0	1	1	1	2	1	0	0	0	0	0	0	0	0	0	0	0	0	0
Chloe	19836	0	5.2	0	1	0	1	1	1	0	0	1	0	0	0	0	0	0	0	0	0	0
Remi	19937	0	6.1	1	1	1	1	1	2	0	0	0	0	0	0	0	0	0	0	0	0	0
Sheba	20066	1	47	1	1	0	2	3	2	0	0	0	0	0	0	0	0	0	0	0	0	1
Buddy	19871	0	10	0	1	1	2	3	3	0	0	0	0	0	0	0	0	0	0	0	0	0
Peanut	19881	0	8	0	1	0	1	2	1	0	0	0	0	0	0	0	0	0	0	0	0	0
Sophie	21060	0	19	1	1	0	2	3	3	0	0	1	0	1	0	2	1	0	0	0	0	1
Willow	20189	0	44	1	1	0	2	2	2	0	0	0	0	0	0	0	0	0	0	0	0	1
Miley	19975	0	17	0	1	0	1	2	1	0	0	0	0	0	0	0	0	0	0	0	0	0
Bella	19978	0	23.9	0	1	0	2	2	3	0	0	0	0	0	0	0	0	0	0	0	0	1
Steely Dan	19992	0	14.1	0	1	1	2	2	3	0	0	0	0	0	0	0	0	0	0	0	0	0
Diamond	19993	0	5.2	0	1	0	2	2	3	0	0	0	0	0	0	0	0	0	0	0	0	0
Buster	20007	0	14	0	1	1	2	2	1	0	0	0	0	0	0	0	0	0	0	0	0	0
Molly	20006	0	16	0	1	0	2	2	1	0	0	1	0	0	0	0	0	0	1	0	0	0
K C	20089	0	9	0	1	1	1	2	2	0	0	1	0	0	0	0	0	0	0	0	0	0
Diesel	20117	0	13.1	0	1	1	1	2	2	0	0	1	1	0	0	0	1	0	0	0	0	0
Lucas	20153	0	9.1	0	1	1	1	1	2	0	0	0	0	0	0	0	0	0	0	0	0	0
Rudy	20311	0	43	1	1	1	2	2	2	0	0	1	0	0	0	0	0	0	2	0	0	0
Scotch	20169	0	29.9	0	1	0	1	3	2	0	0	1	0	0	0	0	0	0	0	0	0	0
Rocky	20190	0	3.1	0	1	1	2	1	2	0	0	0	0	0	0	0	0	0	0	0	0	0
Maddie	20193	0	16	0	1	0	1	2	3	0	0	0	0	0	0	1	0	0	0	0	0	0
Midnight	20203	0	21	0	1	0	1	2	2	2	0	0	0	0	0	0	0	0	0	0	0	0
Albert	20204	1	64.1	0	1	1	1	1	1	0	0	0	0	0	0	0	0	0	0	0	0	0
Snoopy	20209	0	34	0	1	1	2	2	2	0	0	1	0	1	0	2	2	0	0	0	0	0
Rex	20510	0	9	1	1	1	1	2	3	0	0	0	0	0	0	0	0	0	1	0	0	0
Rusty	20222	0	7.9	0	1	1	2	2	1	2	0	0	0	0	0	0	0	0	0	0	0	0
Kayto	20244	0	18	0	1	1	2	3	3	0	0	0	0	0	0	0	0	0	0	0	0	0
Lulu	20329	0	16.1	0	1	0	2	3	2	0	0	1	0	0	0	0	1	0	0	0	0	1
Havana	20355	0	6	0	1	0	2	2	3	0	0	1	0	1	0	0	0	0	0	0	0	0
Webster	20362	0	12.1	0	1	1	2	2	3	0	0	1	1	1	0	0	1	0	0	0	0	0
LuLu	20367	1	21.9	0	1	0	2	3	1	0	0	1	0	0	0	0	0	0	0	0	0	0
Tank	20381	0	35	0	1	1	1	2	2	0	0	1	0	1	0	0	0	0	0	0	0	0
Tessa	20490	0	13.1	0	1	0	1	2	1	0	0	1	0	1	0	0	0	0	0	0	0	0
Olive	20588	0	31.2	0	1	0	2	2	2	0	0	1	0	0	0	1	1	0	0	0	0	0
Sophia	20597	0	14	0	1	0	2	2	1	0	0	1	0	1	0	0	0	0	0	0	0	0
Griffin	20781	0	2	0	3	1	1	2	1	0	0	0	0	0	0	0	1	0	0	0	1	0
Oscar	20744	0	58.1	0	1	1	2	2	3	0	0	0	0	1	0	0	0	0	0	0	1	0
Smokey	21056	0	14.1	1	1	1	2	2	1	0	0	1	0	1	0	0	0	0	0	0	1	1
Aphrodite	20772	0	42.1	0	1	0	1	2	2	0	0	0	0	0	0	0	0	1	0	0	0	0
Milo	20784	0	9.3	0	1	1	2	2	3	0	0	0	0	0	0	0	0	0	0	0	0	0
Chloe	20789	0	22	0	1	0	2	3	3	0	0	0	0	0	0	0	0	0	0	0	0	0
Sara	20836	0	31.1	0	1	0	2	3	3	0	0	1	0	0	0	0	0	0	0	0	0	0
Trigger	20905	0	60.1	0	1	1	1	1	3	0	0	1	0	0	0	0	0	0	0	0	0	0
Clover	21002	0	15	0	1	0	2	2	1	0	0	1	0	1	0	0	2	0	0	0	0	0
Daisy	21007	0	7.9	0	1	0	1	2	1	0	0	0	1	0	0	0	0	0	0	0	0	0
Buffy	21024	0	19.8	0	1	0	1	1	2	0	0	1	0	0	0	0	0	0	0	0	0	0
Hadley	21033	0	91.9	0	1	1	2	3	3	0	0	0	0	0	0	0	0	0	0	0	0	1
Bella	21041	0	16	0	1	0	2	2	2	0	0	0	0	0	0	0	0	0	0	0	0	0
Rex	21071	0	28.1	0	1	1	2	2	3	2	0	0	0	0	0	1	0	0	1	0	0	0
Tori	21072	1	79.1	0	1	0	2	2	3	0	0	1	1	1	1	0	0	0	0	0	0	0
Athena	21078	0	9.1	0	1	0	1	1		0	0	1	0	0	0	0	0	0	0	0	0	0
Cayenne	21161	0	19.9	0	1	0	2	2	1	0	0	0	0	0	0	0	0	0	0	0	0	1
Presto	22636	0	7	1	1	1	2	3	3	0	0	1	1	1	0	0	0	0	0	0	1	1
Stanley	20747	0	46.9	1	1	1	2	2	3	0	0	1	1	0	0	0	1	0	0	0	0	0
Frodo	20472	0	26.1	1	1	1	2	2	1	0	0	1	0	1	0	0	1	0	0	0	0	0
Shane	20214	0	73	1	1	1	1	2	3	0	0	0	0	0	0	0	0	0	0	0	0	0
Spot	19400	0	17.8	1	3	1	2	2	1	0	0	1	0	0	0	1	1	0	1	2	0	0
Lucy AKA June	20262	0	11	1	4	0	1	2	2	0	0	1	0	0	0	0	0	0	0	0	0	0
Cameron	19589	0	26.7	1	4	0	1	2	3	0	0	1	0	0	0	0	0	0	0	0	0	0
Zoe AKA Penny	20057	0	6.4	1	5	0	1	1	2	0	0	1	0	0	0	0	0	0	0	0	0	0
Cali	19598	0	14.4	1	5	0	1	2	2	0	0	0	0	0	0	0	0	0	0	0	0	0
Alice	19960	0	11.1	1	4	0	1	2	3	0	0	0	0	0	0	0	0	0	0	0	0	0
Sweety	21177	0	11.9	1	5	0	2	2	2	0	0	0	0	0	0	0	0	0	0	0	0	0
Peanut	20436	0	59.2	1	5	1	2	2	2	0	0	1	0	1	0	0	0	0	0	0	1	0
Toto	20804	0	16	1	5	1	2	1	1	0	0	0	0	0	0	0	1	0	0	0	0	0
Armando	20921	0	14.3	1	5	1	1	2	3	0	0	0	0	0	0	0	0	0	0	0	0	0
Jessi	20881	0	16.2	1	5	0	2	2	1	0	0	0	0	1	0	0	1	0	0	0	0	1
Tatum	20998	0	13.2	1	5	0	1	2	2	0	0	0	0	0	0	0	0	0	0	0	0	0
Herman	19307	0	14.8	0	4	1	1	2	1	0	0	0	0	0	0	0	0	0	0	0	0	1
Paddington	19433	0	18.8	0	4	1	1	2	3	0	0	0	0	0	0	0	0	0	0	0	0	0
Turk	19476	0	20	0	4	1	2	2	3	0	0	1	0	0	0	0	0	0	0	0	0	0
Isabella	19567	0	12.9	0	4	0	1	2	1	0	0	1	0	0	0	0	0	0	0	0	0	0
Marshall	19681	0	9.9	0	4	1	1	2	3	0	0	0	0	0	0	0	0	0	0	0	0	0
Miche	19698	0	25.9	0	4	0	2	2	3	0	0	0	0	0	0	0	0	0	0	0	0	0
Ruger	19816	0	11.9	0	4	1	2	2	2	0	0	0	0	0	0	0	0	0	0	0	0	0
Marty	19910	0	35.3	0	4	1	1	3	3	2	2	0	0	0	0	0	0	0	0	0	0	0
Maizy	19968	0	33.1	0	4	0	1	3	2	0	0	1	0	0	0	0	0	0	2	0	0	0
Marley	20081	0	12	0	4	1	1	2	1	0	0	0	0	0	0	0	0	0	0	0	0	0
Alastor	20149	0	15.5	0	4	1	1	2	3	0	0	0	0	0	0	0	0	0	0	0	0	0
Davinci	20199	0	9.8	0	4	1	1	2	3	0	0	0	0	0	0	0	0	0	0	0	0	0
Claire	20379	0	12.9	0	4	0	1	2	2	0	0	0	0	0	0	0	0	0	0	0	0	0
Kelsey	20431	0	10	0	4	0	2	2	2	0	0	0	0	0	0	0	0	0	0	0	0	0
Avy	22536	0	8.9	1	4	0	1	2	2	0	0	1	0	1	0	0	0	0	0	0	0	0
Forest	20577	0	29.7	0	4	1	1	2	3	0	0	0	0	0	0	0	0	0	0	0	0	0
Caitlin	20644	0	13	0	4	0	1	2	1	0	0	0	0	0	0	0	0	0	0	0	0	0
Harmony	20721	0	11.2	0	4	0	1	2	1	0	0	1	0	0	0	0	0	0	0	0	0	0
Shelby	20790	0	21.2	0	4	0	2	2	2	0	0	0	0	0	0	0	0	0	0	0	0	0
Lila	20798	0	20.9	0	4	0	1	2	2	0	0	0	0	1	0	0	0	0	1	0	0	0
Doyle	20803	0	22.1	0	4	1	1	2	1	0	0	0	0	0	0	0	1	0	1	0	0	0
Gandalf	20811	0	76	0	4	1	2	3	1	0	0	1	0	0	0	0	0	0	0	0	0	0
Bo Jangles	20894	0	9.2	0	4	1	1	2	1	0	0	0	0	0	0	0	0	0	2	0	0	0
Bowser	21179	0	18	0	4	1	2	2	3	0	0	0	0	0	0	0	0	0	0	0	0	0
Bear	19325	0	6.5	0	5	1	1	1	2	0	0	0	0	0	0	0	0	0	0	0	0	0
Donnie	19502	0	17.3	0	5	1	2	2	2	0	0	0	0	0	0	0	0	0	0	0	0	0
Jace	19503	0	20.3	0	5	1	1	1	1	0	0	1	0	0	0	0	0	0	1	0	0	0
Rain	19504	0	13.3	0	5	0	1	1	1	0	0	0	0	0	0	0	0	0	0	0	0	0
Storm	19505	0	13.3	0	5	0	1	1	2	0	0	0	0	0	0	0	1	0	0	0	0	0
Sweet Pea	19739	0	20.3	0	5	0	1	1	1	0	0	0	0	0	0	0	0	0	0	0	0	0
Rum	19902	0	6.3	0	5	0	2	2	1	0	0	0	0	0	0	0	0	0	0	0	0	0
Gin	19903	0	6.3	0	5	0	2	2	1	0	0	0	0	0	0	0	1	0	0	0	0	0
Levi	19904	0	17.4	0	5	1	1	2	2	0	0	0	0	0	0	0	0	0	0	0	0	0
Scrappy Doo	19958	0	3.9	0	5	1	2	2	1	0	0	0	0	0	0	0	0	0	0	0	0	0
Prissy	19962	0	9.2	0	5	0	2	2	2	0	0	1	0	0	0	0	0	0	0	0	0	0
Gizelle	20017	0	14.1	0	5	0	1	2	2	0	0	0	0	0	0	0	0	0	0	0	0	0
Bryant	20016	0	7.3	0	5	1	1	2	3	0	0	0	0	0	0	0	0	0	0	0	0	0
Faith	20009	0	13.3	0	5	0	1	2	2	0	0	0	0	1	0	0	1	0	0	0	0	0
Greer	20044	0	8.3	0	5	1	1	2	2	0	0	0	0	0	0	0	0	0	0	0	0	0
Avery	20075	0	15	0	5	0	1	1	1	0	0	0	0	0	0	0	0	0	0	0	0	1
Thistle	20077	0	20.1	0	5	1	1	1	1	0	0	0	0	0	0	0	0	0	0	0	0	2
Sophie	20073	0	11.1	0	5	0	1	2	2	0	0	0	0	0	0	0	0	0	0	0	0	0
Sully	20144	0	15.2	0	5	1	2	1	3	0	0	0	0	0	0	0	0	0	0	0	0	0
Maddie	20145	0	9.2	0	5	0	1	1	1	0	0	0	0	0	0	0	1	0	0	0	0	0
Abby	21309	1	31.2	1	5	0	2	2	2	0	0	1	0	0	0	0	0	0	0	0	0	0
Sammy	20247	0	13.1	0	5	1	2	2	2	0	0	0	0	0	0	0	0	0	0	0	0	0
Robbie	20266	1	7.3	0	5	1	1	1	1	0	0	0	0	0	0	0	0	0	0	0	0	0
Casey	20279	0	3	0	5	0	2	2	3	0	0	0	0	0	0	0	0	0	0	0	0	0
Hank	20280	0	17.1	0	5	1	2	3	3	0	0	0	0	0	0	0	0	0	0	0	0	0
Harvey	20304	0	22.2	0	5	1	1	2	3	0	0	0	0	0	0	0	1	0	0	0	0	0
Elvis	20316	0	9.2	0	5	1	2	2	3	0	0	0	0	0	0	0	0	0	0	0	0	0
Kammie	20321	0	9.2	0	5	0	1	1	1	0	0	1	1	0	0	0	0	0	0	0	0	0
Sadie	20320	0	7.3	0	5	0	2	2	2	0	0	1	0	0	0	0	0	0	0	0	0	0
Bert	20341	0	8.4	0	5	1	2	2	3	0	0	0	0	0	0	0	0	0	1	0	1	0
Moe	20343	0	6.3	0	5	1	2	2	2	0	0	0	0	0	0	0	0	0	0	0	0	0
Curly	20344	0	8.2	0	5	1	2	2	2	0	0	0	0	0	0	0	0	0	0	0	0	0
Ellie	20370	0	11.4	0	5	0	2	2	2	0	0	0	0	0	0	0	0	0	0	0	0	0
Zeva	20417	0	8.2	0	5	0	2	2	2	0	0	1	0	0	0	0	0	0	0	0	0	0
Nikita	20418	0	21.2	0	5	0	1	2	3	0	0	0	0	1	0	0	0	0	0	0	0	0
Pistol	20420	0	6.3	0	5	1	1	1	2	0	0	0	0	0	0	0	0	0	0	0	0	0
Heidi	20421	0	14.2	0	5	0	1	2	2	0	0	0	0	0	0	0	0	0	0	0	0	0
Buckley	20560	0	8.2	0	5	1	2	2	1	0	0	1	0	0	0	0	1	0	0	0	0	0
Bridget	20561	0	7.2	0	5	0	2	1	2	0	0	0	0	0	0	0	0	0	0	0	0	0
Princess Leia	20606	0	28.1	0	5	0	1	2	2	0	0	0	0	0	0	0	0	0	0	0	0	0
Jane	20608	0	29.1	0	5	0	1	2	2	0	0	0	0	0	0	0	0	0	0	0	0	0
Ally	20609	1	52.2	0	5	0	1	2	2	0	0	0	0	0	0	0	0	0	0	0	0	0
Camilla	20611	1	81.3	0	5	0	1	2	2	0	0	0	0	0	0	0	0	0	0	0	0	0
Buster	20708	0	17.4	0	5	1	2	2	2	0	0	0	0	0	0	0	0	0	0	0	0	0
Buddy	20709	0	11.4	0	5	1	2	2	3	0	0	0	0	0	0	0	0	0	0	0	0	0
Andy	20740	0	22.4	0	5	1	2	2	3	0	0	0	1	1	0	0	0	0	0	0	0	0
CoCo	20741	0	7.4	0	5	1	2	2	2	0	0	0	0	0	0	0	0	0	0	0	0	0
Freckles	20827	0	13.2	0	5	0	1	1	1	0	0	0	0	0	0	0	0	0	0	0	0	0
Faith	20829	0	13.2	0	5	0	1	2	2	0	0	0	0	0	0	0	0	0	0	0	0	0
Coola	20831	0	13.2	0	5	1	2	2	1	0	0	0	0	0	0	1	1	1	1	0	0	0
Luke	20884	0	11.2	0	5	1	2	2	2	0	0	1	0	1	0	0	1	0	0	0	0	0
Vader	20885	0	11.2	0	5	1	2	1	2	0	0	0	0	0	0	0	0	0	0	0	0	0
Aspen	20886	0	8.3	0	5	0	2	2	2	0	0	0	0	0	0	0	0	0	0	0	0	0
Copper	20970	0	19	0	5	1	1	2	2	0	0	1	0	1	0	0	1	0	0	0	0	0
Buster	20993	0	16.3	0	5	1	1	2	2	0	0	0	0	0	0	0	1	0	0	0	0	0
Henry	20994	0	11.3	0	5	1	1	2	1	0	0	1	0	1	1	0	0	0	0	0	0	0
Emmy	20995	0	18.3	0	5	0	1	1	1	0	0	0	0	0	0	0	0	0	0	0	0	0
Dotti	20997	0	6.2	0	5	0	1	1	1	0	0	0	0	0	0	0	0	0	0	0	0	0
Chubbers	21577	0	37.1	1	5	1	2	3	3	0	0	0	0	0	0	0	0	0	0	0	0	0
Vinny	21109	0	24	0	5	1	2	2	2	0	0	0	0	0	0	0	0	0	0	0	0	0
Nala	21922	0	3	0	1	0	2	1	2	0	0	0	0	0	0	0	0	0	0	0	0	0
Bella	21258	0	19.9	0	1	0	2	2	2	0	0	1	0	0	0	0	0	0	0	0	0	0
Bridget	21271	0	9	0	1	0	1	2	1	0	0	0	0	0	0	0	0	0	0	0	0	0
Major	21331	0	15.1	0	1	1	1	2	3	0	0	1	0	1	0	0	0	0	0	0	0	0
Louanne	21346	0	16.9	0	1	0	1	2	2	0	0	0	0	1	0	0	0	0	0	0	0	1
Xenia	21384	1	11.1	0	1	0	1	1	1	0	0	0	0	0	0	0	1	0	1	0	0	0
Tequito	21405	0	38	0	1	1	2	2	1	0	0	1	1	1	0	0	0	0	0	0	0	0
Maggie	21433	0	12.1	0	1	0	1	2	2	0	0	0	0	0	0	0	0	0	0	0	0	0
Rocky aka JR	21434	0	40.9	0	1	1	2	3	2	0	0	0	0	0	0	0	0	0	0	0	0	0
Dee Dee	21492	0	9.1	0	1	0	1	1	3	0	0	0	0	0	0	0	0	0	0	0	0	0
Sammy	21609	0	8.2	0	3	1	2	3	2	0	0	1	0	0	0	0	0	0	0	0	0	0
Stella	21675	0	5.9	1	1	0	2	1	2	0	0	0	0	0	0	0	0	0	0	0	0	0
Sky	21920	0	9.9	1	1	0	1	1	2	0	0	0	0	0	0	2	1	0	0	0	0	0
Hendrix	21708	1	29	0	3	1	1	2	3	0	0	0	0	0	0	0	0	0	0	0	0	0
Luna	21692	0	39.1	0	1	0	2	2	2	0	0	0	0	0	0	0	1	1	0	0	0	0
Maddy	21770	0	6	0	1	0	1	1	2	0	0	1	0	0	0	0	2	0	0	0	0	0
Carlos	21809	0	9.1	0	1	1	1	2	1	0	0	0	0	1	0	0	1	0	0	0	0	0
Blue	21813	0	15.9	0	1	1	1	2	2	0	0	0	0	1	0	0	0	0	2	0	0	0
Precious	21815	0	45	0	1	0	2	2	3	0	0	0	0	1	0	0	0	1	0	0	0	2
August	21997	0	19.1	1	1	0	2	3	3	0	0	0	0	1	0	0	0	0	1	0	0	0
PeeWee	21872	0	5	0	1	1	2	2	1	0	0	1	0	0	0	0	0	0	0	0	0	0
Buddy	21873	0	5.2	0	1	1	1	2	1	0	0	0	0	0	0	0	1	0	0	0	0	0
Mocha	21898	0	4	0	1	1	2	2	2	0	0	0	0	0	0	0	1	0	0	1	0	0
Zoe	21906	0	15.9	0	1	0	1	1	2	2	0	0	0	0	0	0	0	0	0	0	0	0
Mokie	21942	0	7.2	0	1	0	1	2	1	0	0	0	1	0	0	0	0	0	0	0	0	0
Misha	22015	0	7.2	1	1	1	1	2	1	0	0	0	0	1	0	0	1	0	1	0	0	0
Bonnie	21956	0	13.1	0	1	0	2	3	1	0	0	0	0	0	0	0	0	0	0	0	0	0
Zeebe	21959	0	3.1	1	1	0	2	2	1	0	0	0	0	0	0	0	0	0	0	0	0	0
Teddy	21971	0	13	0	1	1	2	2	3	0	0	0	0	0	0	0	0	0	0	0	0	0
Heidi	21973	0	13.1	0	1	0	2	3	1	2	2	1	0	0	0	0	0	0	0	0	0	0
Jeffy	21974	0	8.1	0	1	1	2	3	1	0	0	0	0	0	0	0	0	0	0	0	0	0
Elvis	22045	0	14.9	1	1	1	2	2	1	2	0	0	0	0	0	0	1	0	0	2	0	0
Jolie	22008	0	8.9	0	1	0	1	3	1	0	0	0	1	1	0	2	1	0	0	0	0	0
Pongo	22080	0	9	1	1	1	1	1	2	0	0	0	0	0	0	0	0	0	0	0	0	0
Maggie	22042	0	9	0	1	0	2	2	2	0	0	0	0	0	0	0	0	0	0	0	0	0
Roper	22056	0	27.2	0	1	1	2	3	2	2	0	1	0	0	0	0	1	0	0	0	0	0
Bruno	22065	0	13.1	0	1	1	1	2	3	0	0	1	0	0	0	0	0	0	0	0	0	0
Dizzy	22068	1	30	0	1	0	1	3	2	0	0	1	0	0	0	0	0	0	0	0	0	0
Lily	22092	0	12.2	0	1	0	1	2	3	0	0	0	0	0	0	0	0	0	0	0	0	1
Gopher	22212	0	11	1	1	1	2	2	2	0	0	1	1	0	0	0	0	0	0	0	0	0
Peanut	22143	0	9	0	1	1	1	2	1	0	0	0	0	0	0	0	0	0	2	0	0	0
Talia	22162	0	8.1	0	1	0	2	2	2	0	0	0	0	1	0	0	0	0	0	0	0	0
Rayin	22163	0	6.8	0	1	0	2	2	2	0	0	0	0	0	0	0	0	0	0	0	0	0
Blackie	22196	0	15.2	0	1	0	2	3	3	0	0	0	0	0	0	0	0	0	0	0	0	2
Nala	22209	0	9.2	0	1	0	1	2	2	0	0	0	0	1	1	0	0	0	0	0	0	0
Jayde	22213	0	22	0	1	0	2	3	1	0	0	1	1	1	0	0	0	0	1	0	0	0
Gizmo	22270	0	8	1	1	1	1	1	1	2	0	0	0	0	0	0	0	0	0	0	0	0
Raven	22216	1	6	0	1	0	1	1	1	0	0	0	0	0	0	0	0	0	0	0	0	0
Tex	22251	0	20	0	1	1	1	1	2	0	0	0	0	0	0	0	0	0	0	0	0	0
Bullet	23840	0	25	1	1	1	1	2	2	0	0	0	0	0	0	0	0	0	2	0	0	0
Ryder	22267	0	8.1	0	1	1	1	2	1	0	0	1	1	0	0	0	0	0	0	0	0	0
Mellow	22276	1	56.1	0	1	1	1	1	3	0	0	1	0	1	0	0	0	0	0	0	0	0
Athena	22309	1	20	0	1	0	1	2	3	0	0	1	0	0	0	0	0	0	0	0	0	0
Karma	22337	0	8.1	0	1	0	1	2	2	2	0	1	0	0	0	0	0	0	0	0	0	0
Spanner	22347	0	52.9	0	1	1	2	2	3	0	0	1	0	0	0	0	0	0	0	0	0	0
Jamie	22348	0	10	0	1	0	1	1	2	0	0	0	1	1	0	0	0	0	0	0	0	0
Barley	22461	0	47	0	1	1	2	2	3	0	0	1	0	0	0	0	0	0	0	0	0	0
Ares	22514	0	6.9	0	1	1	1	1	2	0	0	0	0	0	0	0	0	0	0	0	0	0
Baelee	22519	0	25	0	1	0	1	1	2	2	2	0	1	0	0	0	1	0	0	2	0	0
Donte	22522	0	41	0	1	1	2	3	1	0	0	0	0	0	0	0	0	0	0	0	0	0
Parker	22538	0	15.1	0	1	1	1	1	2	2	0	1	0	0	0	0	0	0	0	0	0	0
Roxy	22585	0	17	0	1	0	2	2	2	0	0	1	0	1	0	0	0	0	0	0	0	0
Messi	22630	0	18	0	1	1	2	2	1	0	0	0	0	0	0	0	0	0	0	0	0	0
PJ	22644	0	8.2	0	1	0	2	2	3	0	0	0	0	0	0	0	0	0	0	0	0	0
Bear	22785	0	5.1	0	1	1	1	2	1	0	0	0	0	0	0	0	0	0	0	0	0	0
Cricket	22695	0	18.1	0	1	1	1	2	2	0	0	1	0	0	0	0	0	0	0	0	0	0
Krypto	22917	0	8	1	1	1	1	2	1	0	0	0	1	0	0	0	0	0	0	0	0	0
Dozer	22809	0	8.1	0	1	1	1	1	3	0	0	0	0	0	0	0	0	0	0	0	0	0
Angelo	22810	0	9	0	1	1	1	1	2	0	0	0	0	0	0	0	0	0	0	0	0	0
Rennie	22827	0	50	1	1	1	2	2	3	0	0	0	0	0	0	0	0	0	0	0	0	0
Abby	22896	0	17.1	0	1	0	2	2	3	0	0	0	0	0	0	0	0	0	1	0	0	0
Dresden	22989	0	5.2	0	1	1	2	2	2	0	0	0	0	0	0	0	1	0	0	0	0	0
Grayson	23038	0	40.1	0	1	1	1	2	3	0	0	0	1	0	0	0	0	0	0	2	0	0
Harley	23043	0	56	0	1	0	2	2	3	0	0	0	1	0	0	0	1	0	2	2	0	0
Star	22201	0	13.1	1	1	0	2	3	3	0	0	1	0	0	0	0	0	0	0	0	0	1
Emmett	21652	0	19	1	3	1	2	2	2	0	0	0	0	0	0	0	0	0	0	0	0	0
Chaplin	21427	0	7.3	1	4	1	2	2	3	0	0	1	0	0	0	0	0	0	0	0	0	0
Pippin	22110	0	11.2	1	4	1	1	1	1	0	0	0	0	0	0	0	0	0	0	0	0	1
Charlie	21701	0	7	1	4	1	1	2	1	0	0	0	0	1	1	0	0	0	0	0	0	0
Ellie	21686	0	3.9	1	4	0	2	2	1	0	0	0	0	0	0	0	0	0	0	0	0	0
Maverick	22505	0	6.9	1	5	1	2	3	3	0	0	0	0	0	0	0	0	0	0	0	0	0
Jaguar	22076	0	13.9	1	5	1	2	2	2	0	0	0	0	0	0	0	0	0	0	0	0	0
Bella	22970	0	12.8	1	4	0	2	2	3	0	0	1	0	0	0	0	0	0	0	0	0	0
Sophie	23056	0	81	1	3	0	1	2	3	0	0	0	0	0	0	0	0	0	0	0	0	0
Becca	21279	0	12.8	0	4	0	1	1	2	0	0	1	0	0	0	0	1	0	0	2	0	0
Piper	21385	0	53.1	0	4	0	2	2	3	0	0	1	0	0	0	0	0	0	0	0	0	1
Merry	21390	0	13.1	0	4	0	2	1	1	0	0	0	0	0	0	0	0	0	0	0	0	0
McKinley	21569	0	12	0	4	1	1	2	2	0	0	0	0	0	0	0	0	0	0	0	0	1
Luna	21613	0	11.9	0	4	0	1	1	2	0	0	0	0	0	0	0	0	0	0	0	0	0
Ralph	21614	0	20.1	0	4	1	1	1	2	0	0	0	0	0	0	0	0	0	0	0	0	0
Twiggy	21825	0	9.8	0	4	0	1	2	1	0	0	0	0	0	0	0	0	0	0	0	0	2
Banjo	22166	0	10.2	0	4	1	2	2	3	0	0	0	0	0	0	0	0	0	0	0	0	0
Bertie	22338	0	27	0	4	1	2	2	3	0	0	0	0	0	0	0	0	0	0	0	0	1
Mimsy	22555	0	29.1	0	4	0	1	2	2	0	0	1	0	1	0	0	0	0	0	0	0	0
Felicia	22689	0	23.1	0	4	0	2	2	1	0	0	1	0	1	0	0	0	0	0	0	0	0
Jack Gibson	22834	0	30.3	0	4	1	1	3	1	0	0	0	0	0	0	0	0	0	1	0	0	0
Poindexter	23055	0	11.8	0	4	1	1	2	1	0	0	0	0	0	0	0	0	0	1	0	0	0
Sammy	21636	0	6.9	0	5	1	1	2	1	0	0	0	0	0	0	0	0	0	0	0	0	0
Ruthie	21637	0	8.9	0	5	0	1	2	1	0	0	0	0	0	0	0	0	0	0	0	0	0
Cooper	21638	1	13.7	0	5	1	1	2	1	0	0	0	1	0	0	0	0	0	0	0	0	0
Milo	21642	0	11	0	5	1	2	2	1	0	0	1	0	0	0	0	0	0	0	0	0	0
Thumper	21640	0	14	0	5	1	1	2	1	0	0	1	0	0	1	0	0	0	0	0	0	0
Jack	21641	0	21.8	1	5	1	1	2	1	0	0	0	0	0	0	0	0	0	0	0	0	0
Mini	21643	0	11	0	5	0	2	2	1	0	0	1	0	1	0	0	1	0	0	0	0	1
Andre	21645	1	11.9	0	5	1	1	2	1	0	0	0	0	0	0	0	0	0	0	0	0	0
Chewy	21965	0	4	0	5	1	1	2	1	0	0	0	0	0	0	0	0	0	0	0	0	0
Dutchess	21966	0	19	0	5	0	2	2	1	2	2	1	0	0	0	0	1	0	0	2	0	0
Leevi	22027	0	10.8	0	5	0	2	2	2	0	0	0	0	0	0	0	0	0	0	0	0	0
Java	22028	0	6.9	0	5	1	1	1	2	0	0	0	0	0	0	0	0	0	0	0	0	0
Tyrone	22030	0	5.7	0	5	1	1	2	2	0	0	0	0	0	0	0	0	0	0	0	0	0
Shaba	22031	0	3.8	0	5	0	2	2	1	0	0	1	0	0	0	0	0	0	0	0	0	0
Casey	22033	0	3.8	0	5	1	1	2	1	0	0	0	0	1	0	0	0	0	0	0	0	0
Jackson	22034	0	3.8	0	5	1	1	1	1	0	0	0	0	0	0	0	0	0	0	0	0	0
Bubba	22048	0	5.2	0	5	1	2	2	3	0	0	1	0	0	0	0	0	0	0	0	0	0
Delta	22075	1	49	0	5	0	2	3	1	0	0	0	0	0	0	0	0	0	0	0	0	0
Spunky	22125	0	15.1	0	5	1	2	2	1	0	0	0	0	0	0	0	0	0	0	0	0	0
Holly	22126	0	6	1	5	0	2	3	1	0	0	0	0	0	0	0	0	0	0	0	0	0
Buddy	22128	0	31.1	0	5	1	2	3	3	0	0	1	0	0	0	0	0	0	1	0	0	0
Liza	22243	0	63.9	0	5	0	2	2	2	0	0	0	0	0	0	0	0	0	0	0	0	0
Susie	22352	0	14.2	0	5	0	2	2	1	0	0	0	0	1	0	0	0	0	0	0	0	0
Duke	22382	0	41	0	5	1	1	2	3	0	0	1	0	1	0	0	0	0	0	0	0	1
Gizmo	22446	0	16.3	0	5	1	1	1	1	0	0	0	0	0	0	0	0	0	0	0	0	0
Ralph	22447	0	24.3	0	5	1	2	2	1	0	0	0	0	0	0	0	0	0	0	0	0	0
Dobby	22607	0	39.9	0	5	1	1	3	2	0	0	0	0	0	0	0	0	0	0	0	0	1
Sprout	22609	0	18.9	0	5	0	2	2	1	0	0	1	0	0	0	0	0	0	0	0	0	0
Ginny	22610	0	23.8	0	5	0	1	1	1	0	0	0	0	0	0	0	0	0	0	0	0	0
Hermione	22611	0	7.9	0	5	0	1	1	2	0	0	1	0	0	0	0	0	0	0	0	0	0
Minerva	22614	0	18.8	0	5	0	1	2	1	0	0	1	0	0	0	0	0	0	0	0	0	0
Porkchop	22615	0	6.8	0	5	1	1	2	2	0	0	1	0	0	0	0	0	0	0	0	0	0
Ottmar	22616	0	6.9	0	5	1	2	1	1	0	0	0	0	0	0	0	0	0	0	0	0	0
Yoda	22753	0	20.1	0	5	1	2	2	2	0	0	0	0	0	0	0	0	0	0	0	0	0
Benjamin Button	22754	0	13.2	0	5	1	1	2	1	0	0	0	0	0	0	0	0	0	0	2	0	0
Bill	22859	0	56	1	5	1	2	2	3	0	0	0	0	0	0	0	0	0	0	0	0	0
Sally	22973	0	38	0	5	0	1	2	2	0	0	1	0	1	0	0	0	0	0	0	0	0
Shelby	18209	0	31.1	1	1	0	1	3	1	0	0	1	0	1	0	0	0	0	0	0	0	0
Buddy	18615	0	21.2	1	1	1	1	2	3	0	0	1	1	0	0	0	0	0	0	0	0	0
Snoopy	18100	0	23	1	1	1	2	3	3	0	0	0	0	0	0	0	0	0	0	0	0	1
Esteban AKA Bravo	17412	0	16.3	1	5	1	2	2	1	0	0	1	0	0	0	0	1	0	0	0	0	0
Blondie	17127	1	96	0	1	0	2	2	3	0	0	0	0	0	0	0	0	0	0	0	0	0
Maggie	18265	0	13.1	1	3	0	2	2	1	0	0	1	0	0	0	0	0	0	0	0	0	0
Jacob	17232	0	5	1	1	1	2	2	3	0	0	0	0	0	0	0	0	0	0	0	0	0
William	18059	0	13.9	1	4	1	1	3	2	0	0	1	0	0	0	0	0	0	0	0	0	0
Annie	17297	0	79.1	0	4	0	1	2	2	2	0	1	0	1	0	0	0	0	0	0	0	0
Nick	17320	0	17	0	4	1	1	2	1	0	0	0	0	0	0	0	1	0	0	0	0	0
Harley	17496	0	15	0	4	1	2	2	3	0	0	0	0	0	0	0	0	0	0	0	0	0
Lucas	17896	0	8.7	0	4	1	1	2	1	0	0	0	0	0	0	0	0	0	0	0	0	0
August	17921	0	11.2	0	4	1	1	2	3	0	0	0	0	0	0	0	0	0	0	0	0	0
Arthur	18198	0	11.3	0	4	1	1	2	1	0	0	0	0	0	0	0	0	0	0	0	0	0
Troy	18323	0	14.1	0	4	1	1	2	2	2	0	1	0	0	0	0	0	0	0	0	0	0
Etta	18379	0	31.2	0	4	0	2	3	2	0	0	1	0	0	0	0	0	0	0	0	0	1
Scotty	18540	0	13	0	4	1	1	2	1	0	0	1	0	0	0	0	0	0	0	0	0	0
Tifa	18601	0	33	0	4	0	1	2	1	0	0	0	0	0	0	0	0	0	0	0	0	0
Trevor	18650	0	13.2	0	4	1	1	2	3	0	0	1	0	0	0	0	0	0	0	0	0	0
Scarlett	18944	0	26.8	0	4	0	1	2	2	0	0	0	0	0	0	0	0	0	0	0	0	0
Plum	19047	0	23	0	4	0	1	2	2	0	0	0	0	0	0	0	0	0	0	0	0	0
Apple	19048	0	13.8	0	4	0	1	2	2	0	0	0	0	0	0	0	0	0	0	0	0	1
Logan	19225	0	24.9	0	4	1	2	3	2	0	0	0	0	0	0	0	0	0	0	0	0	0
Veruca Salt	19234	0	14.4	0	5	0	1	2	1	0	0	0	0	0	0	0	0	0	0	0	0	0
Willy	19235	1	18.3	0	5	1	1	1	2	0	0	0	0	0	0	0	0	0	0	0	0	0
Wonka	19236	0	16.3	0	5	1	1	1	1	0	0	0	0	0	0	0	0	0	0	0	0	0
Rocky	24389	0	35.2	1	1	1	1	3	3	0	0	1	0	1	0	0	0	0	0	0	0	0
Jazzie	24325	0	6.1	0	3	0	2	2	2	0	0	0	0	0	0	0	0	0	0	0	0	0
Kita	22771	0	92	0	1	0	1	2	2	0	0	0	0	0	0	0	0	0	0	0	0	0
Rennie	23192	0	49.9	1	1	1	1	2	3	0	0	1	0	1	0	0	0	0	0	2	0	0
Snuggles	23072	0	17.1	0	1	1	2	3	1	0	0	1	0	0	0	0	0	0	0	0	0	0
Dahlia	23106	0	21.1	0	4	0	1	2	2	0	0	0	0	0	0	0	0	0	0	0	0	0
Bella	23132	0	7	0	1	0	1	2	1	0	0	0	0	0	0	0	2	0	0	0	0	0
Frankie	23136	0	9.3	0	5	1	2	1	1	0	0	1	0	0	0	0	0	0	0	0	0	0
Elsie	23138	0	7.2	0	5	0	2	2	2	0	0	1	0	1	0	0	0	0	0	0	0	0
Wendel	23139	0	6.4	0	5	1	1	1		0	0	1	0	0	0	0	0	0	0	0	0	0
Hilde	23140	0	7.2	0	5	0	1	1		0	0	1	0	0	0	0	1	0	0	0	0	1
Spencer	23141	0	17.1	0	5	1	1	1		0	0	0	0	0	0	0	0	0	0	0	0	0
Sasha	23677	0	70.9	1	1	0	2	2	3	0	0	0	0	0	0	0	0	0	0	1	0	0
JD	23171	0	18.1	0	1	1	1	2	2	0	0	0	1	0	0	1	0	0	0	1	0	0
Milo	23194	0	13.2	0	5	1	2	2	1	0	0	1	0	1	0	0	0	0	1	0	0	0
Sugar	23195	0	7.3	0	5	0	1	1	1	0	0	0	0	0	0	0	0	0	1	0	0	0
Bear	23196	0	21.1	0	5	1	1	1	1	0	0	0	0	0	0	0	0	0	0	0	0	0
Falcor	23208	0	49.9	0	4	1	1	2	3	0	0	0	0	0	0	0	0	1	0	0	0	0
Raine	23209	0	19.9	0	4	0	1	2	2	0	0	0	0	0	0	0	0	0	0	0	0	0
Diamond	23219	0	24.1	0	1	0	2	3	3	0	0	1	0	0	0	0	0	0	0	0	0	0
Tank	23235	0	18.1	0	1	1	2	2	3	0	0	0	0	0	0	0	0	0	0	0	0	0
Pinky	23270	0	110.1	0	1	0	2	3	3	0	0	1	0	0	0	0	0	0	0	0	0	0
Rose	23272	0	20.2	0	5	0	1	1		0	0	0	0	0	0	0	0	0	0	0	0	0
Sadie	23273	0	36.1	0	5	0	1	1		0	0	0	0	0	0	0	0	0	0	0	0	0
Carly	23274	0	13.2	0	5	0	1	1		0	0	0	0	0	0	0	0	0	0	0	0	0
Karl	23277	0	16	0	4	1	1	2	1	0	0	0	0	0	0	0	1	1	0	0	0	0
Tiny	23286	1	33.1	0	1	0	2	3	1	0	0	0	0	1	1	0	0	0	1	0	0	0
Pepper Ann	23297	0	63.1	0	4	0	2	2	2	0	0	0	0	0	0	0	0	0	0	0	0	0
Hunter	23312	0	33.1	0	1	1	2	2	2	0	0	0	0	0	0	0	1	0	1	0	1	0
Audrey	23310	0	17	0	1	0	1	2	2	0	0	1	1	0	0	0	0	0	0	0	0	0
Max	23331	0	16	0	1	1	1	1		0	0	0	0	0	0	0	0	0	0	0	1	1
Eva	23400	0	7.2	1	5	0	2	2	2	0	0	0	0	0	0	0	0	0	1	0	0	0
Cannon	23355	0	6.2	0	5	1	2	2	1	0	0	1	0	0	0	0	0	0	0	0	0	0
Pepperoni	23356	0	10.4	0	5	1	2	2	1	0	0	1	0	1	1	0	0	0	0	0	0	0
Rhea	23357	0	21.2	0	5	0	2	2	2	0	0	1	0	1	0	0	1	0	0	0	0	1
Little Ricky	23369	0	13.9	0	4	1	2	2	1	0	0	1	0	0	0	0	0	0	0	0	0	0
Taz	23370	0	26	0	4	1	2	3	1	0	0	0	0	0	0	0	0	0	0	0	0	0
Skooter	23381	0	11.1	0	1	1	1	2	3	0	0	0	0	0	0	0	0	1	0	0	0	0
Sadie	23383	0	40.1	0	1	0	2	2	3	0	0	0	0	0	0	0	0	0	0	0	1	1
Cottontail	23385	0	16.2	0	5	1	1	1		2	0	0	0	0	0	0	2	0	0	0	0	0
Harley	23386	0	22.2	0	5	0	1	2	2	0	0	0	0	0	0	0	0	0	0	0	0	0
Pearl	23387	0	23.2	0	5	0	1	2	1	0	0	1	0	1	0	0	0	0	0	0	0	0
Smoochie	23390	0	37	0	1	0	2	3	2	0	0	1	0	0	0	0	0	0	0	0	1	1
Chloe	23396	0	35	0	1	0	1	2	2	0	0	0	0	0	0	0	0	0	0	0	0	1
Wanda	23397	0	12.9	0	4	0	1	2	1	0	0	0	0	0	0	0	0	0	0	0	0	0
Penny	23399	0	13.2	0	4	0	1	2	3	0	0	1	0	0	0	0	0	0	0	0	0	0
Brutus AKA Buster	24093	0	16.4	1	1	1	1	2	3	0	0	0	0	0	0	0	0	0	0	0	0	0
Jinx	23412	0	19.9	0	4	1	1	2	3	0	0	1	0	0	0	0	0	0	0	0	0	0
Kimberley	23473	0	7	0	5	0	2	2	1	0	0	0	0	0	0	0	0	0	0	0	0	0
Patches	23474	0	18.9	0	5	1	2	2	1	0	0	0	0	0	0	0	0	0	0	1	0	0
Maggie May	23475	0	13.9	0	5	0	2	2	1	0	0	0	0	0	0	0	0	0	0	0	0	0
Diesel	23524	0	5.1	0	1	1	2	2	3	0	0	1	0	1	0	0	0	0	0	0	0	0
Vader	23511	0	125.1	0	1	1	2	2	3	0	0	0	0	0	0	0	0	0	0	0	1	0
Rosie	23547	0	9.2	0	1	0	1	2	3	0	0	1	0	0	0	0	0	0	0	1	0	0
Veronica	23556	0	10.1	0	4	0	1	2	1	0	0	1	0	1	0	0	0	0	0	0	0	0
Coco	23572	0	7	0	1	1	2	2	2	0	0	1	0	1	0	0	0	0	0	0	0	1
Petunia	23611	0	34.7	0	5	0	1	2	2	0	0	0	0	0	0	0	0	0	0	0	0	1
Gunner	23614	0	6	0	1	1	2	2	3	0	0	0	0	0	0	0	0	0	0	0	0	0
Red	23617	0	3	0	1	1	1	2	3	0	0	0	0	0	0	0	0	0	1	0	0	0
Bandit	23911	0	23.9	1	1	1	1	2	3	0	0	1	0	0	0	0	0	0	0	0	0	0
Farrah	23620	0	14.8	0	1	0	1	2	2	0	0	0	0	0	0	0	0	0	0	0	0	1
Ryan	23621	1	28.9	0	1	1	2	2	2	0	0	0	0	0	0	0	0	0	0	0	0	0
Choco	23625	0	8.1	0	1	1	2	2	1	0	0	1	0	0	0	0	0	0	0	0	0	0
Hermosa	23629	0	13.2	0	1	0	2	2	2	0	0	1	0	0	0	0	0	0	0	0	0	0
Frost	23639	0	27.1	0	4	0	1	2	3	0	0	0	0	0	0	0	0	0	1	0	0	0
Ted	23702	0	15.9	1	5	1	2	2	2	0	0	0	0	0	0	0	0	0	1	0	0	1
Simba	23684	0	82.1	0	3	1	1	1	1	0	0	1	0	0	0	0	0	0	0	0	0	0
Lucy	23670	0	29.2	0	1	0	2	3	1	0	0	0	0	0	0	0	0	0	1	0	0	0
Nalee	23673	0	8.1	0	1	0	1	2	3	0	0	0	0	0	0	0	0	0	0	0	0	0
Remington	23686	0	11	0	1	0	1	2	3	0	0	0	0	1	0	0	0	0	0	0	0	0
Margo	23687	0	15.1	0	5	0	2	2	1	0	0	1	0	1	0	0	0	0	0	0	0	0
Angel	23688	0	8.1	0	1	0	1	2	2	0	0	1	0	0	0	0	0	0	0	0	0	0
Romeo	23690	0	23	0	1	1	2	3	3	0	0	0	0	0	0	0	0	0	0	0	0	0
LadyBug	23691	0	9.3	0	5	0	2	2	2	0	0	0	1	0	0	0	0	0	0	1	0	1
Tulip	23692	0	15.3	0	5	0	1	2	2	0	0	0	1	0	0	0	0	0	0	0	0	1
Angus	23693	0	16.2	1	5	1	1	1	3	0	0	0	0	0	0	0	0	0	0	0	0	0
Tildy	23707	0	14.1	0	4	0	1	3	3	0	0	0	0	0	0	0	0	0	1	0	0	0
Lady	23710	0	0.2	0	5	0	2	2	2	0	0	0	0	0	0	0	0	0	0	0	0	0
Peppa	23713	0	13	0	5	0	1	1		0	0	0	0	0	0	0	0	0	0	0	0	0
Piper	23713	0	6.4	0	5	0	1	1		0	0	0	0	0	0	0	0	1	0	0	0	0
Alice	23714	0	15.1	0	5	0	2	2	1	0	0	0	0	0	0	0	0	0	0	0	0	0
Marilyn	23715	0	11.1	0	5	0	1	2	1	0	0	0	0	0	0	0	0	0	0	0	1	1
Lonzo	23722	0	26.9	0	1	1	2	2	3	0	0	0	0	0	0	0	0	0	0	0	1	1
Batavia	23910	0	45.1	0	1	0	2	2	2	0	0	1	0	1	0	0	0	0	0	0	0	1
Daisy	23741	0	23.9	0	1	0	2	2	3	0	0	1	0	0	0	0	0	0	0	0	0	1
Coral	23765	0	31	0	1	0	2	2	3	0	0	0	0	0	0	0	0	0	0	2	1	1
Bolt	23775	0	6.2	0	5	1	2	2	1	0	0	0	0	0	0	0	0	0	1	0	0	1
Bernard	23776	0	9.2	0	5	1	1	2	1	0	0	0	0	0	0	0	0	0	0	0	0	0
Raymond	23777	0	14.3	1	5	1	2	2	1	0	0	0	0	0	0	0	0	0	0	2	0	0
Claudia	23778	0	15.3	0	5	0	1	2	1	0	0	0	1	0	0	0	2	0	0	0	0	0
Crystal	23779	0	27.1	0	5	0	1	2	1	0	0	1	1	1	1	0	2	0	0	0	0	0
Carrie	23780	0	11.3	0	5	0	2	2	1	0	0	0	0	0	0	0	0	0	0	0	0	0
Ellie aka Link	23774	1	76.3	0	5	0	2	2	1	2	0	0	0	0	0	0	0	0	0	0	0	0
Zane	23788	0	17.6	0	4	1	1	1		0	0	0	0	0	0	0	0	0	0	0	0	0
Miracle	23789	0	13.1	0	1	0	2	2	2	0	0	1	0	0	0	0	0	0	0	0	0	0
Snow Ball	23791	0	6	0	5	1	1	2	1	0	0	0	0	0	0	0	0	0	0	0	0	0
Layla	23798	0	8.1	0	5	0	1	2	1	0	0	0	0	0	0	0	0	0	0	0	0	0
Shylie	23847	0	7	1	5	0	2	2	2	0	0	0	0	0	0	0	0	0	0	0	0	1
Maxi	23800	0	10.1	0	5	0	1	1		0	0	0	1	0	0	0	1	0	0	2	0	1
Kiki	23801	0	103.9	1	5	0	2	2	3	0	0	1	1	1	1	0	1	0	0	2	0	0
Freckles	23806	0	11	0	1	0	1	2	1	0	0	0	0	0	0	0	0	0	0	0	0	0
Lobo	23807	0	10	0	1	1	1	3	3	0	0	0	0	0	0	0	0	0	0	0	0	0
Baby	23811	0	19.1	0	1	0	1	1	2	0	0	0	0	0	0	0	0	0	0	0	0	0
Kato	23812	0	14.1	0	1	1	1	1		2	0	0	0	0	0	0	0	0	0	0	0	0
Leo	23819	0	8	0	1	1	2	1		0	0	0	0	0	0	0	0	0	0	0	0	0
Alicia	23823	0	14.1	0	4	0	1	2	1	0	0	0	0	0	0	0	0	0	0	0	0	0
Annie	23829	0	14	0	4	0	1	2	2	0	0	1	0	1	0	0	0	0	0	2	0	0
Nibbles	23837	0	18.2	0	1	0	2	2	1	0	0	0	0	1	1	0	0	0	0	1	0	0
Brock	23868	0	7.1	0	1	1	1	1		0	0	0	0	0	0	0	0	0	0	0	0	0
Daphne	24388	0	1	0	3	0	2	2	2	0	0	0	0	0	0	0	0	0	0	0	0	0
Mopsie	23906	0	13.1	0	5	0	2	2	2	0	0	0	0	0	0	0	0	0	0	0	0	0
Roy	23907	0	18.4	0	5	1	1	2	3	0	0	0	0	1	1	0	0	0	0	0	0	0
Homer	23908	0	6.3	0	5	1	1	1		0	0	0	0	0	0	0	0	0	0	0	0	0
Simon	23909	0	13.1	0	5	1	1	2	1	0	0	0	0	0	0	0	1	0	0	0	0	0
Diesel	23937	0	15	0	5	1	1	3	1	0	0	0	0	0	0	0	0	0	0	0	0	0
Kujo	23938	0	15	0	5	1	1	3	1	0	0	0	0	0	0	0	0	0	0	0	0	0
Molly	23949	0	13.1	0	1	0	2	3	1	0	0	0	0	1	0	0	0	0	0	1	1	1
Tyler	23948	0	12.2	0	4	1	1	1		0	0	0	0	0	0	0	0	0	0	0	0	0
Georgina	23963	0	19.9	0	4	0	1	2	3	0	0	0	1	0	0	0	1	0	0	0	0	0
Sheila	23995	0	46.1	0	1	0	2	2	2	0	0	0	0	0	0	0	0	0	1	0	0	0
Sno	24006	0	4.2	0	1	0	2	2	1	0	0	1	0	0	0	0	0	0	0	0	0	0
Jordan	24005	0	108.2	0	1	1	1	2	3	0	0	0	0	0	0	0	0	0	0	0	0	0
Bucky	24009	0	13.2	0	5	1	2	2	2	0	0	0	0	0	0	0	0	0	0	0	0	0
Lulu	24010	0	9.3	0	5	0	2	2	2	0	0	0	0	0	0	0	0	0	0	0	0	0
Lexie	24011	0	22.1	0	5	0	2	2	3	0	0	0	0	0	0	0	0	0	0	0	0	0
Rocky	24030	0	9.4	0	5	1	2	2	3	0	0	0	0	0	0	0	0	0	0	0	0	0
Carmello	24023	0	14	0	1	1	2	1	2	0	0	0	0	0	0	0	0	0	0	0	0	0
Horace	24031	0	27.1	0	5	1	1	1	2	0	0	0	0	0	0	0	0	0	0	0	0	0
Stoutie	24032	0	13.1	0	5	0	1	2	2	0	0	0	0	0	0	0	0	0	0	0	0	1
Odin	24036	0	22	0	1	1	2	2	2	0	0	0	0	0	0	0	0	0	0	0	0	0
Tank	24046	0	17	0	1	1	1	2	3	0	0	0	0	0	0	0	0	0	1	2	0	1
Lexie	24047	0	17	0	1	0	1	2	3	0	0	0	1	1	0	0	0	0	1	0	0	0
Lyla	24052	0	5.1	0	1	0	1	1		0	0	0	0	0	0	0	0	0	0	1	0	0
Gunther	24059	0	9.3	0	5	1	2	2	2	0	0	0	0	1	0	0	0	0	0	0	0	1
Athena	24060	0	16.4	0	5	0	2	2	2	0	0	0	0	0	0	0	0	0	0	0	0	0
Lambchop	24061	0	7.3	0	5	0	1	1		0	0	0	0	0	0	0	0	0	0	0	0	0
Louie	24063	0	6.2	0	1	1	2	3	1	0	0	1	0	1	0	0	0	0	0	0	0	0
Sonny	24065	0	75.8	0	5	1	2	3	3	0	0	0	0	1	0	0	0	0	0	0	0	0
Lilly	24083	0	9	0	1	0	1	2	1	0	0	0	0	0	0	0	0	0	0	0	0	0
Peaches	24228	0	26.1	1	1	0	1	2	3	0	0	0	0	0	0	0	0	0	0	0	0	0
Tucker	24095	0	47.1	0	1	1	2	2	2	0	0	0	0	0	0	0	0	0	0	0	0	0
Charlie	24097	0	11.1	0	1	1	2	2	1	0	0	0	0	0	0	0	0	0	0	0	0	1
Benji	24106	0	24	0	1	1	1	2	1	0	0	0	0	0	0	2	1	0	0	0	0	1
Missy	24107	0	7.2	0	5	0	2	2	2	0	0	1	0	0	0	0	0	0	0	0	0	1
Nick	24109	0	8.2	0	5	1	1	1		0	0	0	0	0	0	0	0	0	0	0	0	0
Zane	24158	0	9.3	1	5	1	1	1	2	0	0	1	0	1	0	0	0	0	0	0	0	0
Cole	24108	0	4.3	0	5	1	2	2	2	0	0	0	0	1	0	0	0	0	0	0	0	0
Max	24448	0	52.1	1	1	1	1	2	3	0	0	0	0	0	0	0	0	0	0	0	0	0
Taylor	24127	0	8.2	0	1	0	1	2	1	0	0	0	0	0	0	0	0	0	0	0	0	0
Tinkerbell	24133	0	20	0	4	0	1	2	2	0	0	0	0	0	0	0	0	0	1	0	0	1
Christopher	24161	0	13	0	4	1	2	2	1	0	0	0	0	0	0	0	0	0	0	0	0	0
Amelia	24165	0	8.9	0	5	0	1	1		0	0	0	0	0	0	0	0	0	0	0	0	0
Panda	24166	0	8.9	0	5	0	1	1		0	0	1	0	0	0	0	0	0	0	0	0	0
Duke	24167	0	19	0	5	1	1	2	2	0	0	1	0	0	0	0	0	0	0	0	0	1
Auden	24173	0	26.2	0	4	0	1	2	3	0	0	0	0	0	0	0	0	0	0	0	0	0
Yoda	24190	0	30	0	1	1	2	2	3	0	0	0	0	0	0	0	0	0	0	0	0	0
Daisy	24268	0	10	1	1	0	2	2	2	0	0	1	0	0	0	0	0	0	0	0	0	0
Bob	24203	0	12.1	0	5	1	1	2	3	0	0	0	0	0	0	0	0	0	0	0	0	0
Dax	24204	0	10.9	0	5	1	2	2	2	0	0	0	0	0	0	0	0	0	0	0	0	0
Beau	24276	0	9.1	1	5	1	1	2	2	0	0	0	0	0	0	0	0	0	0	0	0	0
Lupe	24206	0	9.9	0	5	0	2	1		0	0	0	0	0	0	0	0	0	0	0	0	0
Sarah	24207	0	27.9	0	5	0	2	2	2	0	0	0	1	0	0	0	0	0	0	2	0	0
Cardi	24209	0	18	0	5	0	1	1		0	0	0	0	0	0	0	0	0	0	0	0	0
Thunder	24277	0	14.9	0	1	1	2	3	3	0	0	0	0	0	0	0	0	0	0	0	0	0
El Guapo	24387	0	4.2	0	1	1	2	2	1	0	0	0	0	0	0	0	0	0	0	0	0	0
Elija	24315	0	10.9	0	4	1	1	1		0	0	0	0	0	0	0	0	0	0	0	0	0
Otis	24316	0	9.9	0	1	1	2	1	1	0	0	1	0	0	0	0	0	0	0	1	0	0
Treman	24353	0	30	0	4	1	1	2	3	0	0	1	0	0	0	2	2	0	1	0	0	0
Dixie	24777	0	17.8	1	1	0	1	2	3	0	0	0	0	0	0	0	0	0	0	0	0	0
Harry	24379	0	9.9	0	1	1	2	2	1	0	0	0	0	0	0	0	0	0	0	0	0	0
Bailey	24400	0	4	0	1	0	2	2	2	0	0	0	0	0	0	0	0	0	0	0	0	0
Smokey	24411	0	7.8	0	1	1	2	2	3	0	0	0	0	1	0	0	0	0	0	0	0	0
Leo	24421	0	15.1	0	1	1	2	2	2	0	0	1	0	0	0	0	0	0	0	0	0	0
Scout	24434	0	9	0	1	0	1	2	1	0	0	0	0	0	0	0	0	0	0	0	0	0
Blaze	24435	0	14.2	0	1	1	2	2	2	0	0	1	0	0	0	0	0	0	0	0	0	0
Gracie	24437	0	6.1	0	1	0	2	2	3	0	0	0	0	0	0	0	0	0	0	0	0	1
Wally Marty	24439	0	8.9	0	4	1	1	2	1	0	0	0	0	0	0	0	0	0	1	0	0	0
Violet	24443	0	5.1	0	1	0	2	2	2	0	0	0	0	0	0	0	0	0	0	0	0	1
Duke	24455	0	30	0	1	1	1	2	3	0	0	1	0	0	0	0	2	0	0	0	0	0
Raven	24483	0	5.8	0	1	0	2	2	3	0	0	0	0	1	0	0	0	0	0	0	0	1
Brooke	24526	0	5.2	1	4	0	2	2	2	0	0	1	0	1	0	0	0	0	0	0	0	1
Baby	24534	0	15.8	0	1	0	1	2	2	0	0	0	0	0	0	0	0	0	0	1	0	0
Parker	24535	0	7.9	0	5	0	1	1		0	0	0	0	0	0	0	0	0	0	0	0	0
Buffy	24536	0	6.7	0	5	0	1	2	2	0	0	1	0	0	0	0	0	0	0	0	0	0
Simba	24537	0	8.8	0	5	1	1	2	2	0	0	0	0	0	0	0	0	0	0	0	0	0
Barney	24538	0	19	0	5	1	1	2	2	0	0	0	0	0	0	0	0	0	0	0	0	0
Autumn	24739	0	17.1	1	1	0	2	2	2	0	0	0	0	0	0	0	0	0	0	0	0	1
Bentley	24591	0	12	0	1	1	1	2	3	0	0	1	0	0	0	0	0	0	1	0	0	0
Molly	24630	0	7.2	0	1	0	2	2	2	0	0	0	0	0	0	0	2	0	0	1	0	0
Copper	24644	0	10.2	0	1	1	1	2	2	0	0	1	0	1	0	0	0	0	0	0	0	0
Hecate	24674	0	7.9	1	4	0	1	2	2	2	2	0	0	0	0	0	0	0	0	0	0	0
Marlo	24683	0	6.1	0	1	1	2	2	2	0	0	1	0	0	0	0	0	0	0	0	0	0
Joleen	24697	0	5	0	1	0	2	2	3	0	0	0	0	0	0	0	0	0	1	0	0	0
Bonita	24694	0	14.7	0	4	0	1	2	2	0	0	0	0	1	0	0	0	0	0	0	0	0
Chelsea	24722	0	10.9	0	5	0	1	2	1	0	0	1	0	1	0	0	0	0	0	0	0	0
Tater	24725	0	8.8	0	5	1	1	1		0	0	0	0	0	0	0	0	0	0	0	0	0
Kenzi	23172	0	7	1	1	0	1	2	2	0	0	1	1	0	0	0	0	0	0	0	0	0
Macy	23940	0	19.9	1	1	0	2	3	1	0	0	1	1	0	0	0	0	0	1	2	0	0
Golden aka Griffon	23492	0	8.1	1	5	1	2	2	3	0	0	1	0	1	0	0	0	0	1	0	0	0
Max	25235	0	18.2	1	1	1	2	3	2	0	0	1	0	1	0	0	0	0	0	0	0	1
McCoy	25784	0	6.9	0	1	1	2	2	3	0	0	0	0	0	0	0	0	0	0	0	0	2
Alex	25607	0	6.2	0	1	0	2	2	3	0	0	0	0	0	0	0	0	0	0	0	0	1
Bella-Wella	25851	0	7	0	1	0	1	2	1	0	0	0	0	0	0	0	0	0	0	0	0	1
Jackson	25792	0	3.8	1	1	1	2	2	2	0	0	0	0	0	0	0	0	0	0	0	0	1
Ox	25108	0	14	0	4	1	1	2	3	0	0	0	0	0	0	0	0	0	0	0	0	0
Lamb	25109	0	10.9	0	4	0	1	2	3	0	0	0	0	0	0	0	0	0	0	0	0	0
Angus	24843	0	9	1	5	1	1	1	3	0	0	0	0	0	0	0	0	0	0	1	0	0
Negan	24018	0	171.8	0	1	1	2	2	2	0	0	0	0	0	0	0	0	0	0	0	1	2
Odin	25455	0	22	0	3	1	2	2	2	0	0	1	0	0	0	0	0	0	0	0	0	0
Lilly	25673	0	9	1	1	0	1	2	2	0	0	1	0	1	0	0	0	0	0	0	0	0
Bella	24193	0	111.9	0	1	0	1	2	2	0	0	0	0	1	0	0	0	0	0	2	0	1
Phineas Magee	25842	0	13.3	1	4	1	1	2	1	0	0	0	0	1	0	0	0	0	0	0	0	0
Bella	24473	0	54.1	0	1	0	2	2	3	2	0	0	0	0	0	0	1	0	0	0	0	1
Mega	25610	0	40.1	0	4	1	2	2	3	0	0	0	0	0	0	0	0	0	0	0	0	0
Cyrus	24609	0	31.9	0	1	1	1	1	3	0	0	1	0	0	0	0	0	0	2	0	0	0
Duke	25281	0	14	0	3	1	2	2	3	0	0	0	0	1	0	0	0	0	1	0	0	0
Neo	25831	0	26.6	0	4	1	2	2	3	0	0	1	0	1	0	1	0	0	1	0	0	0
Bailey	24642	0	42.1	0	5	0	2	2	1	0	0	1	0	0	0	2	0	1	0	0	0	1
Ava	24650	0	84.2	0	4	0	1	2	3	0	0	1	0	0	0	0	0	0	1	0	0	2
Dee Dee	24899	0	31.2	1	1	0	2	2	3	0	0	1	0	1	0	0	0	0	0	0	0	0
Danny	24724	0	22	0	5	1	2	2	2	0	0	0	0	0	0	0	0	0	0	0	0	1
Isaac	24743	0	19.6	0	4	1	1	1		0	0	0	0	0	0	0	0	0	0	0	0	0
Jill	24760	0	17.2	0	1	0	1	2	2	0	0	0	0	0	0	0	0	0	0	0	0	2
Blu	25155	0	33.1	1	1	1	2	2	3	0	0	0	0	0	0	0	0	0	0	0	0	0
Freddy	24782	0	103.1	0	1	1	1	3	2	0	0	0	0	1	0	0	1	0	0	0	0	0
Helen	24792	0	27.6	0	4	0	1	3	1	0	0	1	0	1	0	0	0	0	0	0	0	0
King	24795	1	132.2	0	1	1	1	2	1	0	0	0	0	0	0	0	0	0	0	0	0	0
Sugar	24829	0	11	0	1	0	2	3	2	0	0	0	0	0	0	0	0	0	1	0	0	0
Lola	24926	0	11.9	0	3	0	2	2	1	0	0	1	1	1	1	0	1	0	0	1	0	1
Moe	24867	0	19.9	0	1	1	1	2	3	0	0	0	0	0	0	0	0	0	0	0	0	1
Rodney	24883	0	8.9	0	4	1	2	2	2	0	0	0	0	0	0	0	0	0	0	0	0	0
Daisy	24908	0	6	0	1	0	2	2	1	0	0	1	0	1	0	0	0	0	0	0	0	0
Nala	24909	0	18.1	0	1	0	1	2	3	0	0	0	0	0	0	0	0	0	0	0	0	1
Janice	24915	0	26.1	0	5	0	1	2	2	0	0	1	0	1	0	0	1	0	0	0	0	0
Ginger	24916	0	41	0	5	0	2	2	3	0	0	1	1	0	0	2	2	0	2	0	0	0
Dahlia	24917	1	34	0	5	0	1	1	3	0	0	0	0	0	0	0	0	0	0	0	0	0
Dillard	24918	0	54.9	0	5	1	1	2	2	0	0	0	0	0	0	0	0	0	0	0	0	0
Domingo	24920	0	15.7	0	4	1	2	2	3	0	0	0	0	0	0	0	0	0	0	0	0	0
Lucy	25538	0	20.9	0	4	0	2	3	3	0	0	0	0	0	0	0	0	0	0	0	0	0
Nellie Harper	24949	0	36.8	0	4	0	2	2	3	0	0	0	0	0	0	0	0	0	0	0	0	0
Vivian	24960	0	10.2	0	4	0	1	2	1	0	0	0	0	0	0	0	0	0	0	0	0	0
Toto	24971	0	10.8	0	4	1	2	2	1	0	0	0	0	0	0	0	1	0	0	0	0	0
Diesel	25392	0	16	1	5	1	2	3	3	0	0	0	0	0	0	0	0	0	0	0	0	1
Trixie	25853	0	48.9	1	4	0	1	3	3	0	0	0	0	0	0	0	0	0	0	0	0	2
Midnight	25055	0	16.1	0	1	1	2	2	3	0	0	1	0	0	0	0	1	0	0	1	0	1
Kuda	25090	0	10	0	1	1	2	3	2	0	0	0	0	0	0	0	0	0	0	0	0	0
Digger	25110	0	12.1	0	1	1	2	3	1	0	0	0	0	0	0	0	0	0	0	0	0	0
Bear	25112	0	49	0	1	1	2	3	3	0	0	1	1	0	0	0	1	0	0	0	0	0
Milton	25113	0	62.1	0	1	1	2	3	3	0	0	0	0	0	0	0	0	0	0	0	0	0
Baby Girl	25114	0	3.2	0	1	0	1	2	1	0	0	0	0	0	0	0	0	0	0	0	0	0
Knala	25124	0	11	0	1	0	2	2	2	0	0	0	0	0	0	0	0	0	0	0	0	0
Molly	25136	0	15	0	5	0	1	3	1	0	0	0	0	0	0	0	0	0	0	0	0	0
Pepper	25137	0	15	0	5	0	2	3	1	0	0	0	0	0	0	0	0	0	1	0	0	0
Milkshake	25168	0	16	0	1	0	2	3	1	0	0	0	0	0	0	0	0	0	0	0	0	0
Abigail	25176	0	22	0	5	0	1	1	1	0	0	0	0	0	0	0	0	0	0	0	0	0
Hopper	25179	0	14.9	0	5	1	1	1		0	0	0	0	0	0	0	0	0	0	0	0	0
Jasper	25180	0	21	0	5	1	1	2	2	0	0	0	0	1	0	0	0	0	0	0	0	0
Robin	25181	0	11.8	0	5	0	1	2	1	0	0	0	0	0	0	0	0	0	0	0	0	0
Marmaduke	25183	0	30.9	0	5	1	1	1	2	0	0	0	0	0	0	0	0	0	1	0	0	0
Tony	25175	0	24.1	0	5	1	1	1		0	0	0	0	0	0	0	0	0	0	0	0	0
Joan	25173	0	11.9	0	5	0	1	1		0	0	1	0	0	0	0	0	0	0	0	0	0
April	25177	0	6.8	0	5	0	2	2	2	0	0	1	0	0	0	0	0	0	0	0	0	0
Jett	25172	0	13.9	0	5	1	1	1		0	0	1	0	0	0	0	0	0	0	0	0	1
Springer	25178	0	15.8	0	5	0	1	1		0	0	0	0	0	0	0	0	0	0	0	0	0
Rosie	25182	0	10.1	0	5	0	1	2	2	0	0	0	0	0	0	0	0	0	0	0	0	0
Sugar	25184	0	7	0	5	0	2	1		0	0	0	0	0	0	0	0	0	0	0	0	0
Tipper	25195	0	26	0	1	0	2	2	3	0	0	0	0	0	0	0	0	0	0	0	0	1
Louise	25196	0	19	0	1	0	2	2	2	0	0	0	0	0	0	0	0	0	0	0	0	1
Rosalina	25204	0	19.7	0	1	0	1	1		0	0	0	0	0	0	0	0	0	0	0	0	0
Catfish	25350	0	14.8	1	4	0	2	2	2	0	0	1	0	0	0	0	0	0	0	0	0	1
Bleu	25750	0	15.9	0	4	1	1	2	2	0	0	1	1	1	1	0	1	0	0	0	0	0
Rinaldo	25248	0	13.2	0	4	1	1	2	3	0	0	0	0	0	0	0	0	0	0	0	0	0
Winnie	25249	0	23	0	1	0	2	3	1	0	0	0	0	0	0	0	0	0	1	0	0	0
Nova	25254	0	17	0	1	0	1	2	3	0	0	1	0	1	0	0	0	0	0	1	0	0
Layla Rose	25821	0	2.9	1	1	0	2	2	3	0	0	1	0	1	0	0	0	0	1	0	0	0
Tin Tin	25260	0	28	0	1	1	2	3	1	0	0	0	0	0	0	0	0	0	0	0	0	0
Penny	25261	0	29.9	0	1	0	2	3	1	0	0	1	0	0	0	0	0	0	0	0	0	0
Tally	25262	0	30	0	1	0	2	2	2	0	0	0	1	1	0	0	0	0	0	2	0	0
Bru Bru	25760	0	44.8	1	1	1	2	1	3	0	0	1	0	1	0	2	1	0	1	0	0	0
Pearl Mae	25471	0	38.1	1	4	0	1	2	3	0	0	1	0	1	0	0	0	0	0	0	0	0
Vader	25391	0	33.2	1	1	1	1	2	3	2	0	0	0	0	0	0	0	0	1	0	0	0
Spartacus	25289	0	23	0	4	1	1	2	2	0	0	0	0	0	0	0	0	0	0	0	0	0
Deuce	25349	0	22.9	0	3	1	1	2	3	0	0	0	0	0	0	0	0	0	0	0	0	0
Spice	25337	0	12.1	0	1	0	1	2	2	0	0	1	0	1	1	0	0	0	0	2	0	0
Barney	25436	0	17.9	0	1	1	1	2	2	2	0	0	0	0	0	0	2	0	0	0	1	0
Hattie	25348	1	22.8	0	4	0	2	3	1	0	0	0	0	0	0	0	0	0	1	0	0	1
Lady	25886	0	38.9	1	1	0	2	2	3	0	0	1	0	0	0	2	2	0	0	0	1	2
Penelope	25355	0	7.1	0	1	0	1	2	2	0	0	1	0	0	0	0	0	0	0	0	0	0
Thatcher	25367	0	10	0	1	1	1	2	2	0	0	0	0	0	0	0	1	1	1	0	0	1
Beau	25371	0	7.3	0	4	1	1	3	1	0	0	1	0	0	0	0	0	0	1	0	0	1
Brady	25374	0	7	0	1	1	1	2	3	0	0	1	0	0	0	0	0	0	0	0	0	0
Bobbi	25377	0	12.3	0	4	0	1	2	1	0	0	0	0	0	0	0	0	0	0	0	0	0
Molly	25606	0	6	1	3	0	1	3	1	0	0	1	0	0	0	0	0	0	0	0	0	1
Buffy	25403	0	6	0	3	0	2	2	1	0	0	0	0	0	0	0	0	0	0	1	0	0
Maggie	25404	0	7.9	0	3	0	2	2	1	0	0	0	0	0	0	0	0	0	0	0	0	0
Vinny	25393	0	11	0	4	1	1	2	3	0	0	0	0	0	0	0	0	0	0	0	0	0
Falco	25394	0	9.9	0	1	1	1	2	2	0	0	0	0	0	0	0	2	0	0	2	0	0
Albert	25398	0	15.7	0	4	1	2	3	1	0	0	1	0	0	0	0	0	0	0	2	0	0
Tramp	25407	0	33.9	0	4	1	2	2	3	0	0	1	0	0	0	0	1	0	1	0	0	0
Mukwa	25896	0	16	0	1	1	2	2	2	0	0	1	0	1	0	0	0	0	0	0	0	0
Chief	25435	0	7.1	0	1	1	1	1	2	0	0	0	0	0	0	0	0	0	0	0	0	0
Anita	25436	0	8.1	0	4	0	1	2	2	0	0	0	0	0	0	0	0	0	0	0	1	1
Buddy	25453	0	65.2	0	1	1	2	3	1	0	0	1	0	1	0	0	2	0	1	0	0	0
Jax	25456	0	22.9	0	1	1	2	1	3	0	0	0	0	0	0	0	0	0	0	0	0	0
Rosie	25496	0	12	0	5	0	2	2	1	2	0	0	0	0	0	1	1	0	0	0	0	0
Chance	25552	0	3.1	0	3	1	1	2	3	0	0	0	0	0	0	0	0	0	0	0	0	0
Tristan	25510	0	10	0	1	1	1	2	2	0	0	0	0	0	0	0	0	0	0	0	0	1
Claudio	25521	0	32.8	0	1	1	2	3	2	0	0	0	0	0	0	0	0	0	0	0	0	1
Lola	25522	0	32.8	0	1	0	2	3	1	0	0	1	0	0	0	0	0	0	1	0	0	1
Beto	25529	1	27.9	0	5	1	1	2	1	0	0	0	0	0	0	0	0	0	0	0	0	0
Rocket	25530	0	17	0	5	1	1	2	1	0	0	0	0	0	0	0	0	0	0	0	0	1
Western	25531	0	19	1	5	1	1	2	2	0	0	0	0	0	0	0	0	0	0	0	0	0
Ben	25532	0	28.1	1	5	1	1	2	2	0	0	0	0	0	0	0	0	0	0	0	0	0
Lance	25533	0	16.2	0	5	1	1	2	2	0	0	0	0	0	0	0	0	0	0	0	0	0
Max	25534	0	25.3	0	5	1	1	2	2	0	0	0	0	0	0	0	0	1	0	0	0	0
Ellie	25691	0	16.2	1	5	0	1	2	2	0	0	1	0	0	0	0	0	0	0	0	0	0
Carrie	25613	0	15.1	1	5	0	1	2	2	0	0	0	0	0	0	0	0	0	0	0	0	0
Milo	25535	0	16	0	5	1	2	2	2	0	0	0	0	0	0	0	0	0	0	0	0	0
Thelma	25554	0	12.8	0	5	0	1	1		0	0	0	0	0	0	0	0	0	0	0	0	0
Louise	25555	0	11.9	0	5	0	1	1		0	0	0	0	0	0	0	0	0	0	0	0	0
Mary AKA Kitty	25661	0	22	1	5	0	2	2	2	0	0	0	0	0	0	0	0	0	0	0	0	0
Casper	25559	0	10.9	0	5	1	1	2	2	0	0	0	0	0	0	0	0	0	0	0	0	1
SJ	25560	0	25.8	0	5	1	1	2	2	0	0	0	0	0	0	0	0	0	0	0	0	0
Rocky	25582	0	14.1	0	1	1	1	1	3	2	0	0	0	0	0	0	0	0	0	0	0	0
Jack	25665	0	26.8	1	5	1	1	3	2	0	0	0	0	0	0	0	0	0	0	0	0	0
Karma	25801	0	40.9	1	1	0	2	3	2	0	0	0	0	1	0	0	0	0	0	0	0	0
Yodi	25617	0	39.9	0	1	1	2	2	2	0	0	0	0	1	0	0	0	0	0	0	0	1
Loki	25621	0	10.2	0	1	1	1	2	3	0	0	0	0	0	0	0	2	0	0	0	0	0
Kiki	25797	0	14.1	1	1	0	2	1	3	0	0	0	0	0	0	0	0	0	0	0	1	0
Nya	25626	0	65.9	0	1	0	1	2	3	0	0	1	0	1	0	0	1	0	2	0	0	1
Shiloh	25627	0	12	0	4	0	2	2	2	0	0	1	0	0	0	0	0	0	0	0	0	0
Tru	25631	0	9.1	0	1	1	2	2	3	0	0	0	0	0	0	0	0	0	0	0	0	0
Blue	25632	0	19.3	0	1	1	2	2	3	0	0	1	0	1	0	0	0	0	0	1	0	0
Frida	25974	0	14	1	3	0	1	1	3	0	0	1	1	0	0	0	1	0	0	0	1	2
Dierks Bentley	25658	0	8.1	0	4	1	1	2	2	0	0	1	0	0	0	0	0	0	0	0	1	1
Hercules	25705	0	9.1	1	1	1	2	2	3	0	0	0	0	0	0	0	0	0	0	0	0	1
Shadow	25669	0	11.2	0	1	1	1	1	3	2	0	0	0	0	0	0	0	0	0	0	0	0
Rocky	25670	0	12.1	0	1	1	1	1		0	0	0	0	0	0	0	0	0	0	1	0	0
Barney	25679	0	9.1	0	1	1	1	1		0	0	0	1	0	0	0	0	0	0	1	0	0
Fred	25680	0	9.1	0	1	1	1	1		0	0	0	0	0	0	0	0	0	0	1	0	1
Jasper	25708	0	10.1	0	5	1	1	2	1	0	0	0	0	0	0	0	0	0	0	0	0	0
Boomer	25782	0	9.1	1	5	1	1	2	1	0	0	0	0	0	0	0	0	0	0	0	0	0
Josie	25762	0	8.9	1	5	0	1	2	1	0	0	1	0	0	0	0	0	0	0	0	0	0
Tyson	25713	1	20	0	5	1	2	2	3	0	0	0	0	0	0	0	1	0	1	0	0	0
Elijah	25714	0	11.1	0	5	1	1	1		0	0	0	0	0	0	0	0	0	0	0	0	0
Sarah	25715	0	16.9	0	5	0	1	1		0	0	1	0	0	0	0	0	0	0	0	0	0
Ruth	25716	0	10.9	0	5	0	1	1		0	0	1	0	1	1	0	0	0	0	0	0	0
Eugene	25829	0	8	1	4	1	2	2	2	0	0	0	0	0	0	0	1	0	0	0	0	0
Pickles	25766	0	31.2	0	1	1	1	2	1	0	0	0	0	0	0	0	2	0	1	1	0	0
Spike	25772	0	25	0	1	1	2	3	1	0	0	1	0	1	1	0	0	0	0	0	0	0
Burrito	25805	0	10.1	0	5	1	2	3	1	0	0	1	0	1	0	0	0	0	0	0	1	2
Winston	25813	0	25.1	0	1	1	1	2	1	0	0	0	0	1	0	0	0	0	0	0	0	0
Benton	25819	0	36.3	0	4	1	1	2	3	0	0	1	0	0	0	0	1	0	1	0	0	0
Awesome Possum	25826	1	17.9	0	5	1	2	3	1	0	0	1	0	0	0	0	0	0	0	0	0	0
Skye	25840	0	19.1	0	1	0	1	2	2	0	0	0	0	0	0	0	0	0	0	0	0	1
Rocco	25848	0	25.2	0	1	1	2	2	2	0	0	0	0	0	0	0	0	0	1	0	0	0
Sadie	25854	0	35	0	1	0	2	3	3	0	0	0	0	0	0	0	0	0	2	0	1	1
Sophie	25855	0	27.1	0	1	0	2	2	3	0	0	0	0	0	0	0	0	0	0	0	0	0
Nala	25880	0	9	0	1	0	1	1		0	0	0	0	0	0	0	1	0	0	0	0	2
Michi	25897	0	5	0	4	0	1	2	2	0	0	1	0	0	0	0	0	0	0	0	0	0
Baxter	25916	0	12.2	0	1	1	2	2	2	0	0	0	0	1	0	0	1	0	0	0	0	0
Zoey	25920	0	12.9	0	1	0	1	3	1	0	0	1	0	0	0	0	0	0	0	0	0	0
Butterfree	25928	0	8.3	0	5	0	1	1		0	0	0	0	0	0	0	0	0	0	0	0	0
Blissy	25981	0	8.3	1	5	0	1	1		0	0	0	0	0	0	0	0	0	0	0	0	0
Niko	25930	0	9.2	0	5	0	1	1		0	0	0	0	0	0	0	0	0	0	0	0	0
Lewis	25931	0	8.3	0	5	0	1	1		0	0	0	0	0	0	0	0	0	0	0	0	0
Henry	25932	0	8.3	0	5	1	1	1		0	0	0	0	0	0	0	0	0	0	0	0	0
Bella AKA Maybelle	26070	0	10.3	1	5	0	1	2	2	0	0	1	0	0	0	0	0	0	0	0	0	0
Quinn	25941	0	11.3	0	5	0	2	2	2	0	0	0	0	0	0	0	0	0	0	0	0	0
Porpoise	25960	0	12.9	0	1	0	1	2	2	0	0	0	0	0	0	0	0	0	0	0	0	0
Derby	25934	0	19.3	0	5	1	1	2	1	0	0	1	0	0	0	0	1	0	2	0	0	0
Molly	25827	0	48	0	1	0	1	1	2	0	0	1	0	1	1	2	2	0	0	0	0	0
Bella	23587	0	4	1	1	0	2	2	3	0	0	1	0	1	0	0	1	0	1	0	0	1
Russel	26032	0	8	1	5	1	2	2	1	0	0	0	0	0	0	0	1	0	0	0	0	0
Dylan	17199	0	9	0	4	1	2	2	1	0	0	1	0	0	0	0	0	0	0	0	0	0
Gus	20637	0	5.3	1	5	1	2	1	3	0	0	0	0	0	0	0	1	0	0	0	0	0
Biscuit	25962	0	23.2	0	4	0	1	2	2	0	0	1	0	0	0	0	0	0	0	0	0	0
Jack Frost	21824	0	16	0	1	1	2	3	1	0	0	1	0	1	1	0	0	0	1	0	0	1
Lucky	18124	0	16.9	0	5	1	1	1		0	0	0	0	1	1	0	0	0	0	0	0	0
Aubie	18122	0	8.9	0	5	0	1	1		0	0	0	0	0	0	0	0	0	0	0	0	0
Harper	18121	0	22.9	0	5	0	1	1		0	0	0	0	0	0	0	0	0	0	0	0	0
Taylor	18119	0	16	0	5	1	1	1		0	0	0	0	0	0	0	0	0	0	0	0	0
Kalinda	25798	0	52.7	0	4	0	1	2	2	0	0	1	0	1	0	0	0	0	0	0	0	1
Jeff	25938	0	38.2	0	5	1	2	2	2	0	0	1	0	0	0	0	0	0	0	0	0	1
Barney	25939	0	29.2	0	5	1	2	2	2	0	0	1	1	0	0	0	0	0	0	0	0	2
Jack	25982	0	8	0	5	1	2	2	1	0	0	1	0	0	0	0	0	0	0	0	0	1
Noodles	21137	0	18	0	5	0	2	2	2	0	0	0	0	0	0	0	0	0	0	0	0	1
Olivia AKA Jodie Freckles	26952	0	19	1	5	0	2	1	3	0	0	0	0	0	0	0	0	0	0	0	0	1
